# Supplementary material for: The power of the social: A systematic review and meta-analysis of social interventions in Global Mental Health
Source: PLOS Ment Health. 2026 Jul 1;3(7):e0000625. doi: 10.1371/journal.pmen.0000625 (PMC13322564; doi:10.1371/journal.pmen.0000625)
Supplement: S1 Data — (XLSX) [file pmen.0000625.s002.xlsx]

## Sheet: Final inclusion
Reviewed by:	Review decision	Paper title	Author(s)	Country	Description of Intervention	Aims of study	Research design	General focus	Beneficiaries age demographic	Beneficiaries gender	Sample size	Participant Characteristics (as described by authors)	Type of social intervention	Level of operation	Outcome measures	Reported Outcomes (cited from papers)	Effectiveness
Alma	Include	Government of Malawi’s unconditional cash transfer improves youth mental health	Angeles et al	Malawi	Malawi's scaled-up Social Cash Transfer Program (SCTP) affects youth mental health. The SCTP provides unconditional income support to ultra-poor, labor constrained households.	To explore the impacts of Malawi's national unconditional cash transfer program targeting ultra-poor households on youth mental health.	RCT	Depression	Young people	All	2099	Ultra-poor (defined as being unable to meet basic and essential needs, including food), and 2) labor constrained (defined as having no household members who are ‘fit to work’—i.e., below 19 or above 64, or having a chronic disability or illness—, or if the ratio of unfit to fit exceeds three).	Unconditional cash transfer	Country-level	10-item short-form of the longer 20-item CES-D scale	We find that Malawi's unconditional SCTP reduces depressive symptoms among all youth, but especially among females. (p.116) by about 15 percentage points.	Effective
Alma	Include	Family economic empowerment and mental health among AIDS-affected children living in AIDS-impacted communities: evidence from a randomised evaluation in southwestern Uganda	Han et al	Uganda	An innovative family economic empowerment intervention which is comprised of matched children savings accounts, financial management workshops and mentorship.	To examine whether an innovative family economic empowerment intervention addresses mental health functioning of AIDS-affected children in communities heavily impacted by HIV/AIDS in Uganda.	RCT	Depression	Young people	All	270	AIDS-Orphaned children	Family-based economic strengthening intervention	Household and working life level	Beck Hopeless Scale with 20 items; Child Depression Inventory (CDI)	Using multivariate analysis with several socioeconomic controls, the authors find that children in the treatment condition (receiving the intervention) report significant improvement in their mental health functioning. Specifically, the intervention reduces hopelessness and depression levels. On the other hand, children in the control condition (not receiving the intervention) report no changes o…	Effective
Alma	Include	Trained lay health workers reduce common mental disorder symptoms of adults with suicidal ideation in Zimbabwe: a cohort study.	Munetsi et al	Zimbabwe	Participants in the intervention arm received up to six sessions of one-to-one counselling from a LHW and linkages to an optional peer support group with an income generation component. The counselling involved problem-solving therapy, teaching participants a structured approach to identifying problems and workable solutions.	To explore prevalence of, and risk factors for, suicidal ideation among men and women with common mental disorder (CMD) symptoms attending public clinics in Zimbabwe, and to determine whether problem-solving therapy delivered by la health workers can reduce common mental disorder symptoms among people with suicidal ideation.	RCT	Depression	Adults	All	573	Adults aged 18 and above	Lay healthcare worker counselling interventoon	Service-level	Shona Symptom Questionnaire (SSQ14)	The prevalence of suicidal ideation after 6 months was 2.3% in the intervention group versus 12.3% in the control group, from a baseline of 11–13%	Effective
Alma	Include	Impact of the Healing in Harmony program on women’s mental health in a rural area in South Kivu province, Democratic Republic of Congo	Cikuru et al	DRC	HiH provides music therapy to survivors of sexual violence and violence-related trauma. Working with a trained therapist and professional music producer, participants begin the healing process by writing, recording, and professionally producing songs about their emotions and experiences, simultaneously engaging in therapy and developing their own musical artistry.	To assess whether Healing in Harmony (HiH), a form of music therapy, improved women's mental health following conflict-related trauma and sexual violence in the Democratic Republic of Congo.	Quasi-randomised	Depression	Adults	Women	167	Women aged 15–69 years referred for psychological services	Music therapy	Individual and family level	The Hopkins Symptoms Checklist; Harvard Trauma Questionnaire	The HiH program was associated with significant improvement in women's mental health that was sustained up to 6 months post completion of the program despite instability in the region and evidence of continued experience of conflict-related trauma during the study.	Effective
Alma	Include	Outcomes and moderators of a preventive school-based mental health intervention for children affected by war in Sri Lanka: A cluster randomized trial	Tol et al	Sri Lanka	The mental health intervention consisted of 15 sessions over 5 weeks of a school-based group intervention implemented by locally identified non-specialized personnel trained and supervised in implementing the intervention for one year prior to the study. The manualized intervention consists of cognitive behavioral techniques (psychoeducation, strengthening coping, and guided exposure to past trau…	To examine outcomes, moderators and mediators of a preventive school-based mental health intervention implemented by paraprofessionals in a war-affected setting in northern Sri Lanka.	RCT	Depression	Young people	All	1370	Children in grades 4 through 7 (ages 9-12) meeting inclusion criteria using the Child Psychosocial Distress Screener (CPDS)	School-based prevention intervention	Service-level (school)	18-item Depression Self-Rating Scale (DSRS); Child PTSD Symptom Scale (CPSS); 6-item version of the Screen for Anxiety Related Emotional Disorders (SCARED-5)	No main effects on primary outcomes were identified.	No evidence of effectiveness
Alma	Include	Atmiyata, A Community Led Psychosocial Intervention in Reducing Symptoms Associated with Common Mental Disorders: A Stepped Wedge Cluster Randomized Controlled Trial in Rural Gujarat, India	Pathare et al	India	Atmiyata is a community-led intervention using non-specialized community volunteers. Champions deliver counseling sessions over 6 to 12 weeks, with no set time between sessions. Sessions lasted 20–40 minutes, based on three evidence-based techniques used in other similar programs [3, 4]: active listening, behavior activation (activity scheduling), and problem-solving techniques. identification, s…	To evaluate the impact of a volunteer community-led intervention on reduction in depression and anxiety symptoms and improvement in functioning, and social participation among people living in rural Gujarat, India	RCT	Depression	Adults	All	1041	Adult community members residing in the Mehsana district with depression and anxiety symptoms. Aged 18–65 years with a score of >3 on the General Health Questionnaire (GHQ-12), indicating a ‘case’ of possible CMD.	Problem-solving intervention	Community-level	GHQ-12; Patient Health Questionnaire, (PHQ-9); Generalized Anxiety Disorder (GAD-7); Self-Reporting Questionnaire20 (SRQ-20); Quality of life (EQ- 5D); c) functioning (WHO-DAS-12), and social participation (Social Participation Scale SPS)	Our findings show that the Atmiyata intervention is effective in reducing symptoms of common mental disorders and effects are sustained over time. Intervention participants with a common mental disorder were twice as likely to improve at a 3-month follow-up and three times more likely to improve at an 8-month follow-up compared to individuals receiving enhanced usual care. The intervention was al…	Effective
Alma	Include	Come Together to Decrease Depression: Women’s mental health, social capital, and participation in a Kenyan combined microfinance program	Goodman et al	Kenya	Kuja Pamoja (KPJ), Swahili for ‘Come Together’, is a community-based intervention aiming to improve family capacity to care for children in semi-rural Kenya	To determine whether depression decreases with more program participation, and the extent to which social capital variables may explain these changes.	Cohort	Depression	Families	All	400	Children who were transitioning back from life on the streets	Micofinance	Community-level	Beck’s Depression Inventory-II (BDI-II )	This study found participation in the Kenyan community-based empowerment program, Kuja Pamoja (Swahili for ‘Come Together’) was linked to significantly lower depression amongst women between baseline in June 2018 and follow-up in June 2019. More frequent participation amongst the women in the program was associated with lower depression at follow-up, even after controlling for baseline depression…	Effective
Alma	Include	Effects of a community‐based multicomponent positive psychology intervention on mental health of rural adults in Ghana	Appiah et al	Ghana	10-week group-based mPPI (the Inspired Life Program; ILP) in promoting (positive) mental health and reducing self-reported symptoms of depression and negative affect.	This study examines the effectiveness of a 10-week multicomponent PPI (the Inspired Life Program; ILP) in promoting positive mental health and reducing symptoms of depression and negative affect in a sample of rural poor adults in Ghana.	Quasi-randomised	Depression	Adults	All	82	Adults aged from 18 to 60 years	Group-based well-being and social skills	Community-level	Mental Health Continuum-Short Form. Affectometer; Automatic Thoughts Questionnaire–Positive-22; Generalized Self-Efficacy Scale; atient Health Questionnaire-9; Life Scale.	There was a greater improvement in positive mental health, with a marked reduction in symptoms of depression in the intervention group compared to the control group, immediately and 3 months after the intervention. There were also larger increases in the proportion of flourishers in the intervention group compared to the control group, immediately and three months after the intervention.	Effective
Alma	Include	Effect of a bereavement support group on female adolescents' psychological health: a randomised controlled trial in South Africa	Thurman et al	South Africa	Groups met for weekly, interactive 90 min sessions that included an average of three structured activities focused on experiences of loss and grief, coping skills, and the links between feelings, thoughts and behaviour.	To assess the effects of an eight-session support group intervention on the psychological health of bereaved female adolescents in South Africa.	RCT	Depression	Young people	Women	382	Ninth-grade students aged 13-17	(Bereavment) support group	Community-level	Core Bereavement Items (CBI-G); Intrusive Grief Thoughts Scale (IGTS); Inventory of Complicated Grief–Revised for Children (ICG–RC); 20-item Center for Epidemiological Studies–Depression Scale for Children (CES–DC); Brief Problem Monitor-Parent Form (BPM-P).	The programme was associated with measurable decreases in adolescent reported depression and maladaptive grief, as well as caregiver-reported behavioural problems among adolescents. However, while significant, these effects were modest overall.	Effective
Alma	Include	The short-term impact of a combination intervention on depressive symptoms among school-going adolescent girls in southwestern Uganda: The Suubi4Her cluster randomized trial	Byansi et al	Uganda	The FEE intervention included financial literacy courses and an incentivized youth development account (YDA) held in both the child’s and their caregiver’s name. The MFG is a 16-week manualized intervention facilitated by trained parent peers and CHWs. The intervention is organized on the four Rs (Rules, Responsibility, Relationships, and Respectful Communication) and two Ss (Stress and Social Su…	To examine the short-term impact of a combined intervention consisting of evidence-based family economic empowerment (FEE) and multiple family group (MFG) interventions on depressive symptoms among school-going adolescent girls in southwestern Uganda.	RCT	Depression	Young people	Women	1260	14-year-old to 17-year-old adolescent girls living in lowresource settings	Family economic empowerment (FEE) and multiple family group (MFG) interventions	Household and working life level	The Beck Depression Inventory (BDI)	While all three groups experienced a substantial reduction in depressive symptoms from baseline to 12 months, the reductions were stronger for the two intervention groups. However, FEE + MFG was not significantly different from FEE at 12 months.	Effective
Farah	Include	Does poverty alleviation decrease depression symptoms in post-conflict settings? A cluster-randomized trial of microenterprise assistance in Northern Uganda	Green et al	Uganda	A program of business skills training, cash grants of approximately US$150, and ongoing follow-up support.	To assess whether the poverty alleviation program would improve economic security and reduce symptoms of depression in a sample of mostly young women.	RCT	Depression	Adults	All	1800	Poorest and most vulnerable members of different communities, predominantly women (75%) between the ages of 14 and 30	Poverty alleviation program	Country-level	modified version of the Acholi Psychosocial Assessment Instrument (APAI) depression subscale	Despite finding large increases in business, income, and savings among the treatment group, we do not find support for an indirect effect of poverty alleviation on symptoms of depression	No evidence of effectiveness
Farah	Include	Economic and psychological effects of health insurance and cash transfers: Evidence from a randomized experiment in Kenya	Haushofer et al	Kenya	To identify the causal impact of health insurance and cash transfers on health and welfare outcomes, we randomized a sample of informal workers into two treatment groups and one control group. The first treatment group received an insurance product free of charge, while the second treatment group received an unconditional cash transfer equal to the cost of the insurance.	To compare the effects of free health insurance and unconditional cash transfers on economic outcomes, health and healthcare utilization, and psychological well-being in one particular setting	RCT	Depression	Adults	All	789	Metalworkers of the Kamukunji Jua Kali Association (JKA) in Nairobi, aged 18 and above and working	Cash transfers	Country-level	Survey instruments asked respondents about household characteristics, expenditure, asset holdings, workplace, insurance usage, health, self-reported well being, and time and risk preferences.	We find no large economic and health effects, but observe large reductions in cortisol levels and self-reported stress, relative to both a control group and a group that received an equivalent cash transfer. These effects are significant using conventional approaches, but not robust to conservative bounds for attrition, and are thus suggestive.	Effective
Ishrat	Include	Relationship between the Bolsa Familia national cash transfer programme and suicide incidence in Brazil: A quasi-experimental study	Machado et al	Brazil	This study investigates the association of the world’s largest conditional cash transfer programme with suicide rates in a cohort of half of the Brazilian population.	This study investigates the association of the world’s largest conditional cash transfer programme on suicide rates in a cohort comprising half of the Brazilian population.	Quasi-randomised	Suicide	Families	All	62766964	Adults aged 18 and above	National cash transfer programme	Country-level	In order to estimate suicide rates, cause-specific mortality data (for the baseline people who died during the study period) was collected from the Brazilian Ministry of Health’s Mortality Information System. Accessed data on all deaths registered in Brazil between 2004 and 2015, which was coded using ICD10.	The study results consistently found that lower suicide rates occurred in the group of BFP beneficiaries, when compared to nonbeneficiaries. The association remained strong following adjustment for other measured variables, and after generating a propensity score-matched cohort. BFP was associated with 56% lower suicide rates, and all of the sensitivity tests showed similar results.	Effective
Ishrat	Include	Improving mental health among ultra-poor children: Two-year outcomes of a cluster-randomized trial in Burkina Faso	Ismayilova et al	Burkina Faso	Economic strengthening for women (Savings group formation and training; Livelihood training and planning; Seed capital grants; Monthly one-on-one mentoring) + Family coaching for household members.	To test (1) the effects of economic strengthening intervention alone on child mental health outcomes (depression, self-esteem and trauma symptoms), and (2) the effects of combined economic strengthening and family-focused interventions on child mental health outcomes.	RCT	Depression	Young people	All	360	Ultra-poor households in rural areas	Economic intervention + Family-based behavioral intervention	Mixed (Household and family level)	20-item Center for Epidemiological Studies Depression Scale for Children (CES-DC); Rosenberg Self-Esteem Scale (RSES); Children's Revised Impact of Events Scale (CRIES-8)	Children from the TU + arm showed a reduction in depressive symptoms at 12 months and 24 months, compared to the control condition and the economic intervention alone. Small effect size improvements in self-esteem were detected in the TU + group, compared to the control arm at 12 months and to the TU arm at 24 months. Trauma symptoms significantly reduced in the TU + group at 12 months, compared …	Effective
Ishrat	Include	Outcome of a school-based intervention to promote life-skills among young people in Cambodia	Jegannathan et al	Cambodia	The intervention focused on enabling young people to make healthy choices, adopt healthy behavior and reduce high-risk behavior by imparting them with life skills.	The aim of this study is to evaluate the outcome of a school based intervention to reduce risk factors for suicide among young people in Cambodia by promoting life skills.	RCT	Suicide	Young people	All	299	Students in governmental secondary schools in a suburban area	Suicide prevention program	Service-level (school)	The “Attitudes Toward Suicide” (ATTS); Youth Self Report (YSR), a component of the Achenbach System of Empirically Based Assessment (ASEBA); Life Skill Dimensions Score Adolescent Form (LSDS-AF)	Promoting life skills in schools may enhance the overall mental health of young people, indirectly influencing suicide, particularly among boys with high-risk behavior in Cambodia.	Effective
Ishrat	Include	Parenting centers and caregiver mental health: Evidence from a large-scale randomized controlled trial in China	Jiang et al	China	Parenting center intervention: The intervention itself consisted of three components, all of which were provided in the parenting centers. First, caregivers received weekly one-on-one parenting lessons. Second, weekly group reading and play activities were led by the center manager. Third, the parenting centers offered free play space, toys and baby books for caregivers and children to use anytim…	To understand whether the parenting centers had secondary effects on the mental health of caregivers, focusing on symptoms of depression, anxiety, and stress.	RCT	Depression	Adults	All	1664	Adults living in poor rural areas	Center-based early childhood development intervention	Individual and family level	Depression Anxiety and Stress Scale-21 (DASS-21)	The results show no significant overall change in caregiver-reported mental health symptoms after 1 year of intervention. Subgroup analyses reveal heterogeneous effects by caregiver socioeconomic status and identity (mother vs. grandmother). Findings suggest that early childhood development interventions without targeted mental health components may not provide sufficient support to improve careg…	Effective
Ishrat	Include	Effects of a multilevel resilience-based intervention on mental health for children affected by parental HIV: a cluster randomized controlled trial	Jiang et al	China	The ChildCARE intervention consisted of three components: child peer-group activities, caregiver parenting training, and community advocacy	To examine the efficacy of a multilevel resilience-based intervention, the Child-Caregiver-Advocacy Resilience (ChildCARE) intervention, in improving mental health in children affected by parental HIV in central China.	RCT	Depression	Young people	All	790	Young people living in poor rural areas	Multilevel resilience-including advocacy training	Community-level	10-item Center for Epidemiological Studies Depression Scale for Children (CES-DC); 6-item anxiety/withdrawal subscale adapted from the Child Rating Scale; 16-item Loneliness Scale for Children	Results showed that the ChildCARE intervention contributed to reductions in depressive symptoms and loneliness for some participants at 12 months, although most of the intervention effects were not sustained at 18 months. The results also indicated gender differences in the intervention effects at 6 months and age differences in the intervention effects at 12 and 18 months, with girls and older c…	Effective
Ishrat	Include	Community-based comprehensive intervention for people with schizophrenia in Guangzhou, China: Effects on clinical symptoms, social functioning, internalized stigma and discrimination	Li et al	China	Comprehensive intervention (Strategies against stigma and discrimination; Psycho-education; Social skills training; Cognitive behavioral therapy)	To develop a community-based comprehensive intervention and to evaluate its effects on clinical symptoms, social functioning, internalized stigma and discrimination among patients with schizophrenia	RCT	Schizophrenia	Adults	All	327	Adults ged between 18 and 50 years old; finished primary school education; took anti-psychotic medications with clinical stability	Social skills	Community-level	Internalized Stigma of Mental Illness scale (ISMI), Discrimination and Stigma Scale (DISC-12), Global Assessment of Functioning (GAF), Schizophrenia Quality of Life Scale (SQLS), Self-Esteem Scale (SES), Brief Psychiatric Rating Scale (BPRS) and PANSS negative scale (PANSS-N)	The findings in this study indicate that the comprehensive intervention may be effective for people with schizophrenia, especially on discrimination reduction, clinical symptoms lessening and social functioning improvement.	Effective
Ishrat	Include	Testing the keepin' it REAL Substance Use Prevention Curriculum Among Early Adolescents in Guatemala City	Kulis et al	Guatemala	Mantente REAL is a Spanish language translation of the keepin’ it REAL (kiR) program, kiR consists of 10 weekly lessons delivered in classrooms by the students’ regular school teachers. In the sessions, students build a repertoire of successful resistance strategies and learn the communication and risk assessment skills to apply them in different contexts and with different people, which helps th…	The study aim was to test whether the Mantente REAL program prevented substance use among a community sample of Guatemalan early adolescents, preserved non-permissive attitudes toward youth substance use, and imparted effective drug-resistance skills.	RCT	Substance abuse	Young people	All	676	6th grade students	Communication and risk assessment sklls	Service-level (school)	Study outcomes were validated measures of substance use behaviors, an array of antecedents of substance use, the drug resistance skills targeted in the prevention curricula, other risk behaviors, and self-esteem.	Students from the schools receiving Mantente REAL reported improvements from pretest to posttest on all these measures, while the comparison group generally changed in undesirable directions. In strict statistical tests, students receiving Mantente REAL had demonstrably better outcomes than the comparison group for cigarette and marijuana use, drug expectancies, actual use of the REAL strategies,…	Effective
Ishrat	Include	Integrating mental health and disaster preparedness in intervention: a randomized controlled trial with earthquake and flood-affected communities in Haiti	James et al	Haiti	The mental health integrated disaster preparedness intervention utilizes an experiential approach, including facilitated discussion, space for sharing personal experiences and exchange of peer-support, establishing safety and practicing coping skills targeting disaster-related distress, and hands-on training in disaster preparedness and response techniques for use by participants in their own liv…	This study tested the following hypothesized intervention effects: (1) increase in engagement in disaster preparedness activities; (2) decrease in depression, PTSD (overall and avoidance sub-cluster), and generalized anxietyFootnote 1Footnote †, and in mental health-related functional impairment; (3) increase in perceived social cohesion; (4) increase in willingness to provide mental health and d…	RCT	Depression	Adults	All	480	Adults aged 18 and above	Mental health and disaster preparedness intervention	Community-level	Zanmi Lasante Depression Symptom Inventory (ZLDSI) ; Modified PTSD Symptom Scale (MPSS) ; Beck Anxiety Inventory (BAI)	The intervention increased disaster preparedness, reduced symptoms associated with depression, post-traumatic stress disorder, anxiety, and functional impairment, and increased peer-based help-giving and help-seeking.	Effective
Ishrat	Include	The Effect of for Group Empowerment for Reducing Depression in Elderly	Kartinah et al	Indonesia	Peer group empowerment (PGE)	The aim of the study was to determine the effect peer group empowerment (PGE) in a decrease in the level of depression in the elderly active in elderly homes Dharma Bhakti Surakarta.	Quasi-experimental	Depression	Adults	All	44	Age range between 60 and 74 years (elderly) and between the ages of 75 and 90 years (old).	Peer group empowerment	Community-level	Geriatric depression scale questionnaire	The result showed the majority of elderly before PGE actions in the intervention in the mild depression, there was 55% for interventions group and the 73% for the control group. After the action of PGE, the majority of seniors experiencing mild depression; 91% in the intervention group and 68% in the control group.	Mixed evidence
Ishrat	Include	The effect of community Re-entry program (CRP) on social function of patients with chronic mental disorders	Jamshidi et al	Iran	Community re- entry program (CRP): The community rehabilitation program in 16, 60-90-minute educational sessions held twice a week for two months	To assess the effect of the Persian version of community re-entry program on social function of patients with chronic mental disorders referring to outpatient rehabilitation centers of Hamadan, Iran	RCT	Schizophrenia	Adults	All	40	Adults aged 20-65, diangosed with schizophrenia and mood disorders	Community rehabilitation program	Service-level	Assessment of Communication and Interaction Skills (ACIS)	The results indicated the effectiveness of the program in social function of the patients with chronic mental disorders. In other words, It people in the community re- entry program group could successfully use the social skills learnt in the program in the community to restore impaired social functioning.	Effective
Ishrat	Include	Unconditional government cash transfers in support of orphaned and vulnerable adolescents in western Kenya: Is there an association with psychological wellbeing?	Shangani et al	Kenya	The program benefits more than 1,800 households in Uasin Gishu county in western Kenya, where the cash transfer program began in 2007. Enrolled households receive a cash payment of 1,500 Kenya shillings (approximately $20 USD) per month, which is equivalent to about 20% of average monthly household expenditure in the region.	Among Orphaned and vulnerable adolescents (OVA) in western Kenya, it assessed the association between living in a household that received monthly unconditional government CTs and psychological wellbeing.	RCT	Depression	Young people	All	655	Aged 10 to 18 years	Unconditional government cash transfers	Country-level	Child Depression Inventory (CDI); 28-item Children’s Manifest Anxiety Scale–Revised ; 28-item Amaya-Jackson’s child PTSD checklist	We found that among OVA in western Kenya, living in a household receiving unconditional government CTs was associated with better psychological wellbeing compared to living in a non-CT-receiving household. OVA in CT households were less likely to have anxiety and PTSS, and more likely to report perceptions of positive future outlook compared to their counterparts in households not receiving CTs. …	Effective
Ishrat	Include	Assessing the Impact of an Intervention Project by the Young women's Christian Association of Malawi on Psychosocial Well-Being of Adolescent Mothers and Their Children in Malawi	Kachingwe et al	Malawi	Intervention components: Early childhood development and stimulation;Teenage mothers support group; Community awareness raising during community meetings;Counseling; Livelihood and health services.	This study aimed to assess the impact of components of a community project conducted by the Young Women's Christian association of Malawi in providing psychosocial support to adolescent mothers and their children.	Mixed methods	General mental health	Families	All	267	Adolescent mothers	Mutual support, relationship building and parenting	Community-level	Brief Resilience Scale; Rosenberg Self-Esteem Scale; Parental Stress ScaleLMother Infant Sensitivity (AMIS) Scale	The results of the intervention evaluation suggest that the intervention programs were effective in dealing with the challenges that young mothers and their children faced. The study had five outcomes namely (1) increased knowledge on parenting skills, (2) increased knowledge on nutritional practices, (3) improved confidence and psycho-social well-being, (4) improved motor skills, cognitive funct…	Effective
Ishrat	Include	Effectiveness of a school-based mental health education program in an impoverished urban area of Peru	Kim et al	Peru	The intervention consisted of mental health, smoking, drinking and drug use prevention and sexual education for students. Moreover, parents play an important role in the health behavior of their children, so health education sessions for parents and family workshops were conducted.	This study aimed to evaluate the effectiveness of a school-based mental health education program in impoverished urban areas in Peru. First, the study assessed social, epidemiological, behavioral, environmental, educational, ecological, administrative and policy components to gauge the mental health status of adolescents. Second, through process, impact and outcome evaluations, it aimed to analyz…	Quasi-randomised	Suicide	Young people	All	738	Grade 1–5 students in public secondary school	School-based mental health education program	Service-level (school)	Self-administered structured questionnaire was developed based on the 2010 Global School-based Student Health Survey in Peru; World Health Organization (WHO) Global School-based Student Health Survey Questionnaire Modules	This study found that the program had a positive effect on adolescent mental health-related risk behaviors and suicide attempts in the experimental group compared to the control group. Thus, the intervention may have helped prevent the increase in mental health-related risk behaviors and suicide attempts.	Effective
Ishrat	Include	Poverty, economic strengthening, and mental health among AIDS orphaned children in Uganda: Mediation model in a randomized clinical trial	Karimli et al	Uganda	The family-based combination intervention offered to participants consisted of three components: (1) matched savings account (Child Development Accounts); (2) a workshop on family financial management and microenterprise development offered to both the children and their caregivers; and (3) the mentorship program, a nine-session curriculum aimed at helping the study participants to develop the ab…	The aim of the study is to answer two questions: How does participation in the Bridges to the Future intervention affect mental health among AIDS-orphaned children in our sample? How do household wealth, child work, and child poverty mediate the effect of Bridges to the Future intervention on child mental health?	RCT	Child mental health	Families	All	1410	AIDS-orphaned children and their caregivers	Family-based economic strengthening intervention	Household and working life level	The Beck Hopelessness Scale; Child Depression Inventory; Tennessee Self-Concept Scale: Second Edition (TSCS:2)	The results demonstrate a significant positive effect of intervention on children’s mental health at 24 months. Secondly, no evidence was found for mediating effect of the household poverty or the child’s work in transmitting the effect of family-based economic empowerment intervention on children’s mental health. The strongest evidence for mediation of the intervention effect by childhood povert…	Effective
Abbie McDonogh	Include	Impact of a private sector living wage intervention on depressive symptoms among apparel workers in the Dominican Republic: a quasi-experimental study	Burmaster et al	Dominican Republic	An apparel factory began a living wage intervention including a 350% wage increase and significant workplace improvements. The wage increase was plausibly exogenous because workers were not aware of the living wage when applying for jobs and expected to be paid the usual minimum wage. These individuals were compared with workers at a similar local factory paying minimum wage, 15-16 months postint…	To extends existing research by evaluating the effects of a living wage and workplace improvement intervention on depressive symptoms for private sector apparel workers in the Dominican Republic.	Quasi-experimental	Depression	Adults	All	204	Adults working as apparel workers	Living wage	Household and working life level	Spanish version of the Center for Epidemiologic Studies-Depression Scale (CES-D), a 20-item questionnaire.	Workers at the intervention factory had significantly lower levels of depression symptoms than workers at the comparison factory in both unadjusted and adjusted analyses. The treatment effect was also seen across all four CES-D subscales: depressed mood, somatic symptoms, lack of positive affect and interpersonal relations. Workers at the intervention factory also had a 47% reduced risk of clin_x…	Effective
Abbie McDonogh	Include	Community-based rehabilitation intervention for people with schizophrenia in Ethiopia (RISE): results of a 12-month cluster-randomised controlled trial	Laura et al	Ethiopia	RISE is a community based rehabilitation (CBR) intervention developed specifically for schizophrenia in Ethiopia. CBR interventions view disabilities as the product of environments and aim to reduce disability through community mobilisation and individual and family support.	To evaluate the effectiveness of CBR plus facility-based care compared with facility-based care alone at reducing disability at 12 months in people with schizophrenia. Focused on individuals who did not respond to or engage with treatment, to reflect the target group for CBR if it were scaled up in a resource-poor setting.	RCT	Schizophrenia	Adults	All	166	Aged 18 years or older who had a diagnosis of schizophrenia, schizoaffective disorder, or schizophreniform disorder; and had one or more markers of severe, disabling, or enduring illness	Rights-based approach to support the rehabilitation and social inclusion	Service-level	36-item WHODAS 2.0; Butajira Functioning Scale (BFS) score (a locally developed scale), adapted Client Service Receipt Inventory (CSRI), 4-item Morisky Medication Adherence scales; Discrimination and Stigma Scale-12; Involvement Evaluation Questionnaire (IEQ); Patient Health Questionnaire-9 (PHQ-9)	CBR was effective in reducing disability (particularly in relation to participation, social interactions, and cognition), symptom severity, caregiver tension and worrying; and in increasing antipsychotic medication adherence and attendance to facility-based care among people with schizophrenia. However, we found no evidence that CBR impacted on physical restraint, discrimination, employment or wo…	Effective
Abbie McDonogh	Include	Effect of a lay counselor-delivered integrated maternal mental health and early childhood development group-based intervention in Northern Ghana: a cluster-randomized controlled trial	Baumgartner et al	Ghana	REST II: Integrated Mothers and Babies Course (iMBC)/ECD was delivered via Community Pregnancy Surveillance and Targeted Education Sessions (C-PrES) groups and implemented by ‘model mothers’ who were women from the communities and supervised by GHS community health officers and CRS REST II field staff. The iMBC is an evidence-based intervention for preventing postpartum depression based on the pr…	To assess the impact of the Integrated Mothers and Babies Course and Early Childhood Development (iMBC/ ECD) intervention on (1) the mental health of mothers of children under age 2 living in rural northern Ghana; and (2) the socio-emotional development of their children.	RCT	Depression	Young people	Women	374	16 years or older, currently pregnant at baseline	Parenting support	Individual and family level	Patient Health Questionnaire (PHQ-9); Ages and Stages Questionnaire Social Emotional (ASQ:SE-2), adapted Ghana Equity Tool	No difference between the iMBC groups (maternal mental health/ECD intervention) and the ECD only controls over time on the main outcome variables (maternal depression and child social-emotional development). Our study revealed that a substantial portion of participants across both groups were experiencing moderate to severe symptoms of depression (PHQ-9 ⩾ 10) particularly during pregnancy.	Effective
Abbie McDonogh	Include	Efficacy of an indicated intervention program for Indian adolescents with subclinical depression	Singhal et al	India	8-weekly intervention called the Coping Skills Program - The program included the following major components: identifying negative thinking, changing to positive thinking, using ABC to challenge negative thoughts, using social detective game to solve relationship problems, and dealing with academic stress.	To evaluate a school-based cognitive-behavioural indicated program for adolescents with subclinical depression in the Indian context	Quasi-experimental	Depression	Young people	All	120	Grade 8, 9, and 11 students (ages 13–18 years) belonging to English-medium co-educational schools of a large metropolitan city	Problem-solving	Service-level (school)	Children’s Depression Inventory; Centre for Epidemiological Studies- Depression Scale for Children; Children’s Automatic Thoughts Scale; Scale for Assessing Academic Stress; Social Problem Solving Inventory; Adolescent Coping Orientation to Problems Experienced Inventory	The program evidenced a significant decrease in depressive symptom severity and frequency, negative thinking, and academic stress, and an increase in social problem solving and coping skills.	Effective
Abbie McDonogh	include	The effect of peer group education on anxiety, stress, and depression in older adults living in nursing homes	Mohammadbeigi et al	Iran	A relaxation and stress reduction program for adults living in nursing homes, delivered through peer education.	To determine the effect of peer group education on anxiety, stress, and depression in the elderly living in nursing homes in Qom city	Quasi-experimental	Depression	Adults	All	70	Older adults	Peer education	Community-level	DASS-21 questionnaire consisting of 21 questions	significant effect of time (p<.001) and intervention (p<.011) on depression, stress and anxiety.	Effective
Abbie McDonogh	Include	Effects of a Large-Scale Unconditional Cash Transfer Program on Mental Health Outcomes of Young People in Kenya	Kilburn et al	Kenya	Monthly cash transfers of $20 to households with orphans and vulnerable children. Four years later, collect data on the psychosocial status for youth aged 15–24 years in the intervention and control groups.	To show the impacts of a national unconditional cash transfer program on mental health outcomes of youth.	RCT	Depression	Families	All	1960	Orphan and vulnerable youth aged 15-24	cash transfer/social policy	Country-level	CES-D10 scale	Program participation is associated with better mental health outcomes, and these findings are concentrated in young men, and strongest among older males 20-24 and orphans. Young men living in households that received unconditional cash transfers were less likely to show depressive symptoms, more likely be hopeful about their lives, and more likely to be healthier than they were previously. The p…	Effective
Abbie McDonogh	Include	Government of Malawi's unconditional cash transfer improves youth mental health	Angeles et al	Malawi	Malawi's national unconditional cash transfer program targeting ultra-poor households on youth mental health.	To evaluate gender, program design and mechanisms underlying impacts of Malawi cash transfer program	RCT	Depression	Young people	All	2099	Youth aged 13-19	cash transfer/social policy	Country-level	10-item short-form of the longer 20-item CES-D scale	Malawi's unconditional SCTP reduces depressive symptoms among all youth, but especially among females.	Effective
Abbie McDonogh	Include	Cluster randomized trial of a multicomponent school-based program in Mexico to prevent behavioral problems and develop social skills in children	Buenabad et al	Mexico	Several school based interventions: The child-focused intervention, Leaving Traces on Your Life (Dejando Huellitas en tu Vida [Huellitas]; Villatoro et al. 2009), was designed to develop social skills in elementary-age children using a universal, low-cost approach. The parent-focused intervention, Raising Children with Love: Promoting Harmony and Self-Improvement in Mexico (CAPAS-Mx; Amador et al…	Evaluate the effectiveness of the interventions Dejando Huellitas en tu Vida (Leaving Traces on Your Life [Huellitas]) and Criando con Amor, Promoviendo Armonía y Superación en México (Raising Children with Love, Promoting Harmony and Self-Improvement [CAPAS-Mx]).	RCT	Child mental health	Young people	All	202	Children and adolescents attending public schools and caregivers aged 18 years of age or older	Social skills and parenting support	Mixed (school level and family)	Child Social Skills Questionnaire; The Huellitas-Caregivers questionnaire; Child Behavior Checklist for Ages 6-18	Multicomponent interventions supported - joint implementation of the Huellitas and CAPAS-Mx interventions yielded better results for caregiver reports on children’s behavior and their own practices than when they were implemented separately. Medium effect sizes and the added effect of combining the interventions saw a greater decrease in the externalizing problems score and significant increases …	Effective
Abbie McDonogh	Include	Community-Level Social Support Infrastructure and Adult Onset of Major Depressive Disorder in a South Asian Postconflict Setting	Axinn et al	Nepal	The Small Farmers Development Program (SFDP) was created to benefit the lowest-income farmers. The SFDP features joint liability for agricultural loans as a substitute for collateral, creating social capital for obtaining financial resources. Once established, the SFDP provides a new context for neighbors to help each other, focusing on economic success.	To determine the potential consequences of neighborhood social infrastructure on incident MDD in a high-risk general population	Case-control	Depression	Adults	All	1917	Aged 25-34 in 2006	Farmer group insurnance programme and social capital	Household and working life level	Nepal-specific World Mental Health Composite International Diagnostic Instrument	Living in a neighborhood with community-level social support infrastructure (in the form of the SFDP) was associated with reduced subsequent development of MDD, even after controlling for individual and neighborhood characteristics.	Effective
Abbie McDonogh	Include	Effectiveness of brief school-based, group cognitive behavioural therapy for depressed adolescents in south west Nigeria	Bella‐Awusah et al	Nigeria	A manualized cognitive behavioural therapy programme consisting of five structured sessions offered weekly, each lasting 45–60 min. The sessions were delivered as interactive lectures and small group discussions. The programme was deliberately heavily weighted towards behavioural strategies (as these are easier to understand compared with cognitive strategies).	To fill gap in the literature by assessing the effects of a school_x0002_based group CBT programme on depressive symp_x0002_toms and psychosocial functioning among depressed adolescents in Ibadan, South West Nigeria	RCT	Depression	Young people	All	40	Aged 14-17, attending school	Group-based behavioural intervention	Service-level (school)	Beck Depression Inventory–II (BDI-II), impact supplement of the strengths and difficulties questionnaire (SDQ), Client satisfaction questionnaire	Postintervention comparison with a wait-list control group controlling for baseline scores shows that the significant reduction in depressive symptoms could not be accounted for by non_x0002_treatment factors such as spontaneous recovery. Within-treatment group comparisons showed the improvements were maintained at 16 weeks follow-up, with additional improvement in psychosocial function.	Effective
Abbie McDonogh	Include	Enhancing resiliency and promoting prosocial behavior among Tanzanian primary-school students: A school-based intervention	Berger et al	Tanzania	The ESPS is a universal school-based program composed of sixteen 90-minute sessions divided into two sets of strategies: stress-reduction interventions and prosocial interventions (i.e. perspective-taking, empathy training, mindfulness and compassion-cultivating practices).	To evaluate the effectiveness of the adapted ESPS in enhancing resiliency of Tanzanian students and promoting their prosocial orientation.	RCT	Child mental health	Young people	All	183	Children in grade 4-6 in a public primary school	School-based resiliency and prosocial skills intervention	Service-level (school)	Self-report scale that included eight items derived from the Child Diagnostic Interview Schedule; Spence Anxiety scale for children (SCAS; Spence, 1997); Strengths and Difficulties Questionnaire	The 4th-6th graders participating in the ESPS intervention significantly reduced their anxiety level, hyperactivity, somatization and social difficulties as well as increased their pro-social behaviors and functioning at school compared to the SS active control group.	Effective
Abbie McDonogh	Include	Effects of a community health worker delivered intervention on maternal depressive symptoms in rural Tanzania	Bliznashka et al	Tanzania	Community health worker (CHW) delivered home visit responsive stimulation, health and nutrition intervention, and conditional cash transfers (CCTs) for antenatal care and child growth monitoring attendance on maternal depressive symptoms.	To evaluate the effect of an integrated home visit-based responsive stimulation, health and nutrition intervention, with and without CCTs, delivered by non-specialized trained community health workers (CHWs) on depressive symptoms among pregnant women and women with young children in rural Tanzania	RCT	Depression	Adults	Women	593	Pregnant women	Conditional cash transfer	Country-level	Hopkins Symptoms Checklist-25 (HSCL-25); Duke University-University of North Carolina Functional Social Support Questionnaire	Both the CHW and CHW + CCT interventions reduced maternal depressive symptoms as compared with control. However, there was little to no evidence that the CCTs tied to antenatal care and child growth monitoring attendance provided additional benefit to the CHW intervention. After 18 months, the reductions in depressive symptoms in the CHW intervention arm corresponded to an effect size of −1.20. H…	Effective
Abbie McDonogh	Include	The Impact of a Family-Based Economic Intervention on the Mental Health of HIV-Infected Adolescents in Uganda: Results From Suubi + Adherence	Cavazos-Rehg et al	Uganda	The Suubi + Adherence intervention included four sessions on financial management and training in income-generating activities and combined a matched savings account.	To determine the extent to which mental health conditions (i.e., hopelessness, depression, and poor self-concept) are improved through an FE intervention that has been implemented in a low-resource setting among ALHIV and delineate the relationship mechanisms between economic factors and mental health challenges among ALHIV in Uganda	RCT	Depression	Young people	All	702	Aged 10–16 years; HIV positive and having this status already disclosed to them; receiving ART and care; living with a family (not necessarily biological parents).	Family-based economic strengthening intervention	Household and working life level	Beck Hopelessness scale, Children's depression inventory, 100-item of Tennessee Self-Concept Scale	Improvements in depression and hopelessness among adolescents who were randomly assigned to the Suubi + Adherence intervention and who showed symptoms of depression and hopelessness at baseline (i.e., depression and hopelessness subgroups); specifically, their improvements occurred during the 24 months of postintervention initiation. For adolescents who were randomly assigned to the Suubi + Adher…	Effective
Abbie McDonogh	include	The impact of a comprehensive microfinance intervention on depression levels of AIDS-orphaned children in Uganda	Ssewamala et al	Uganda	Suubi intervention had three key components: 1) it promoted monetary savings through support for matched savings accounts, which could be used for educational opportunities for adolescent children or for small business opportunities for youth and their families. 2) financial management classes and classes on small businesses, intended to support savings and the establishment of family-level incom…	To examine the impact of a comprehensive microfinance intervention, designed to reduce the risk of poverty, on depression among AIDS-orphaned youth.	RCT	Depression	Young people	All	286	AIDS-orphaned children	Family-based economic strengthening intervention	Household and working life level	Children's Depression Inventory	Participants in the Suubi intervention group showed a significant reduction in depression over time, whereas participants in the control group did not.	Effective
Abbie McDonogh	Include	"Seeing a Brighter Future" - Experiences of Adolescents with Common Mental Disorders Receiving the Problem-Solving Therapy "Youth Friendship Bench" in Zimbabwe	Broström et al	Zimbabwe	The Friendship Bench intervention (FB) involves task-shifting using trained LHW to deliver a brief, six-session, face-to-face PST treatment to persons with CMD along with peer support. YouFB is adapted from FB to address adolescents aged 16-19, and the issues typical of that age like relationships, sexuality, young parenthood and bullying.	To illuminate adolescents´ experiences of the YouFB.	Qualitative	General mental health	Young people	All	9	Young people having scored ≥9 on SSQ-14 screening	Problem solving	Community-level	n/a - qualitative	The experience of YouFB was positive, perceived to offer hope and relief from feelings of isolation and uncertainty, increase manageability of problems, and contribute to feelings of autonomy, resulting in a feeling of optimism about the future.	Effective
Abbie McDonogh	Include	A Randomized Controlled Trial of a Trauma-Informed Support, Skills, and Psychoeducation Intervention for Survivors of Torture and Related Trauma in Kurdistan, Northern Iraq	Bass et al	Iraq	Counseling program that is based on psychotherapies that are designed for trauma-affected populations and includes specific skills and psychoeducation components to improve the participants’ symptoms of depression, anxiety and trauma, and dysfunction. The intervention was provided by community mental health workers (CMHWs)	To assess the impact of the intervention on primary outcomes of depressive symptoms and dysfunction, and secondary outcomes of post traumatic stress, traumatic grief, and anxiety symptoms.	RCT	Depression	Adults	All	154	18 or over, residing in the Dohuk governorate, reporting experiences of torture. Approximately half reported being unemployed, and more than 40% reported no education.	Trauma-Informed Support, Skills, and Psychoeducation Intervention	Individual and family level	adapted the The Hopkins Symptom Checklist-25 for symptoms of depression and anxiety, The Harvard Trauma Questionnaire (HTQ) for symptoms of post-traumatic stress, The Inventory of Traumatic Grief for symptoms of traumatic grief	The intervention had a statistically significant and moderate-sized effect on depression symptoms and dysfunction. The intervention also appeared to decrease symptoms of the secondary outcomes (post-traumatic stress, traumatic grief, and anxiety), these effects were small. Of the secondary outcomes, the effect was statistically significant for anxiety and marginally significant for post-traumatic…	Effective
Abbie McDonogh	Include	Intervention includes peer counseling, social engagement, and combination for geriatric depression.	Carandang et al	Philippines	Intervention includes peer counseling, social engagement, and combination interventions in improving depressive symptoms of community-dwelling Filipino senior citizens	To assess/compare the effectiveness of 3-month-duration interventions	Non-randomised	Depression	Adults	All	1021	Mean age was 68.3 and 70% were women	Social relational support- social engagment and network building + counselling	Community-level	15-item Geriatric Depression Scale, 12-item Resilience Appraisal Scale (RAS-12), 10-item Duke Social Support Index (DSSI-10), 8-item UCLA Loneliness Scale (ULS-8) , Working Alliance Inventory-Short Form (WAI-SF)	Geriatric depression score over three months significantly improved in all intervention groups (control as reference). Significant improvements were also seen in psychological resilience and perceived social support. Not all interventions, however, significantly improved the loneliness score. On the other hand, the combined intervention group showed the largest effect of improving depressive symp…	Effective
Abbie McDonogh	include	The Mediating Effect of School Climate on Adolescent Mental Health: Findings From a Randomized Controlled Trial of a School-Wide Intervention	Singla et al	India	SEHER is a multicomponent intervention emphasizing the importance of a positive school climate. The intervention identified four priority areas for action: promoting social skills among adolescents, engaging the school community in school-level decision-making processes, providing access to factual knowledge about health and risk behaviors to the school community, and enhancing problem-solving sk…	To examine the potential mediating effects of school climate and its subcomponents (relationships at school, sense of belonging, commitment to academic achievement, and participation in school events) on three prespecified health outcomes - depressive symptoms, experience of bullying, and perpetration of violence in three separate models	RCT	Depression	Young people	All	5539	The average age was 13.70 years and over half came from a “backward” caste.	Problem-solving, peer support, communication and representaiton	Service-level (school)	Beyond Blue School Climate Questionnaire; PHQ9 for depressive symptoms; Bullying Victimization Questionnaire	Significant mediating roles of relationships at school on reduced depressive symptoms and reduced experiences of bullying, sense of belonging on reduced experiences of bullying, and increased participation in school events on reduced experiences of bullying and perpetration of violence.	Effective
Alma	Include	Sitting with others: mental health self-help groups in northern Ghana	Cohen et al	Ghana	Self-help groups that provide social and financial support to members (and includes a loan programme component to address the implications of financial stress on mental health)	To augment understanding of how SHGs may contribute to the clinical, social, and economic well-being of service users and their families.	Ethnography	General mental health	Adults	All	n/a	Mental health service users and their families	Self-help groups	Community-level	n/a - qualitative	The findings reported here [...] suggest that SHGs are of benefit in terms of increasing social inclusion, providing social support to care-givers and promoting biomedical treatments for mental disorders and epilepsy. Thus, SHGs have the potential to serve as key components of community mental health programmes in low-resource settings.	Effective
Alma	Include	Vietnam as a case example of school-based mental health services in low and middle income countries: Efficacy and effects of risk status	Dang et al	Vietnam	RECAP-VN is a semi-structured program that provides students with classroom social skills training, and teachers with in-classroom consultation on program implementation and classroom-wide behavior management.	To (a) assess the efficacy of a universal classroom-based mental health and social skills program for primary school students in Vietnam, and (b) given the universal nature of the intervention, assess outcomes as a function of risk status (high versus low).	Non-randomised	Child mental health	Young people	All	443	Grade 2 students	Social skills	Service-level (school)	Student Behavior Questionnaire; Social Skills Rating System	Significant treatment effects were found on both social skills and mental health functioning. However, although program effects on mental health functioning were significant for both low and high risk status groups, program effects on social skills were only significant for low risk status students, suggesting that different mechanisms may underlie program effects for high and low risk status stu…	Effective
Alma	Include	Playing to live: outcome evaluation of a community-based psychosocial expressive arts program for children during the Liberian Ebola epidemic	Decosimo et al	Liberia	A large-scale psychosocial expressive arts program was implemented to address the growing psychosocial and mental health needs of children affected by the epidemic.	Assess pre- to post-intervention pertaining to reported symptoms across two treatment groups	RCT	Child mental health	Young people	All	870	Child with exposure to EVD	Art-based therapy	Community-level	Scorecard that consisted of a yes/no checklist, measuring key symptoms identified by the MOHSW/MOGD as the common symptoms among persons impacted by EVD	There was a statistically significant decrease in reported symptoms in both treatment groups pre- to post-intervention and a significant difference in total symptoms over time. However, while those in TG1 and TG2 had different scores and there were changes in PSS scores across time points, the findings do not indicate that the longer programming was statistically different compared to the shorter…	Effective
Alma	Include	Effect of psycho-social support by teachers on improving mental health and hope of adolescents in an earthquake-affected district in Nepal: A cluster randomized controlled trial	Dhital et al	Nepal	School-based psychosocial support interventions for adolescents in post-earthquake settings.	To examine the effect of school teachers’ psycho-social support intervention on PTSD symptoms, depression symptoms, and hope among adolescents in earthquake-affected districts in Nepal.	RCT	Depression	Young people	All	1220	School-going adolescents from grades 6 to 8, with a minimum attendance of 80% in the schools and without any known diagnosis of mental health problems	Post-disaster psychosocial intervention	Service-level (school)	17-item CPSS; Depression Self-Rating Scale	The intervention did not show significant effects for PTSD symptoms (Intervention*time, β = 0.33, p = 0.536), depression symptoms (Intervention*time, β = 0.30, p = 0.249), and hope (Intervention*time, β = -0.23, p = 0.588), among the adolescents at 6 months follow-up.	No evidence of effectiveness
Alma	Include	Effect of a Lay Counselor Intervention on Prevention of Major Depression in Older Adults Living in Low- and Middle-Income Countries: A Randomized Clinical Trial	Dias et al	India	Lay counselors provided problem-solving therapy, brief behavioral treatment for insomnia, education in self-care of common medical disorders such as diabetes, and assistance in accessing medical and social programs.	To assess whether an intervention for depression prevention provided by lay counselors is effective in older adults from low- and middle-income countries.	RCT	Depression	Adults	All	181	Mildly symptomatic persons without current mental illness that warranted other active treatment (eg,antidepressant medication).	Lay counsellor intervention	Individual and family level	12-item General Health Questionnaire (GHQ-12); World Health Organization Disability Assessment Schedule 2.0; Hindi Mini-Mental State Examination	The DIL intervention is effective for preventing episodes of major depression in older persons with subsyndromal symptoms.	Effective
Alma	Include	Enhancing Teaching Recovery Techniques (TRT) with Parenting Skills: RCT of TRT + Parenting with Trauma-Affected Syrian Refugees in Lebanon Utilising Remote Training with Implications for Insecure Contexts and COVID-19	El-Khani et al	Lebanon	Child trauma recovery programme including Teaching Recovery Techniques (TRT) intervention combined with parenting skills, designed to enhance the capacity of caregivers to support children through extreme life events such as disasters, conflict, and displacement.	The aim of the current study was to test the effectiveness of TRT + P in enhancing both short- and longer-term outcomes for children and caregivers displaced by the Syrian conflict and residing in Beqaa in Lebanon. It compared the new TRT + P enhanced programme to the original TRT and to a waitlist condition.	RCT	Depression	Young people	All	119	Families with children who had been displaced by the Syrian conflict. Children aged 9–12 years, who scored 17 or more on the intrusion or avoidance scales of the Children’s Revised Impact of Events scale (CRIES-13)	Teaching recovery technique (TRT) interventions and parenting sessions	Mixed (school and family-level)	CRIES-13 is a self-report questionnaire used to screen children at risk for PTSD after traumatic events; Depression Self-Rating Scale for Children (DSRS); an 18-item questionnaire measuring depressive symptoms in children; the Screen for Childhood Anxiety-Related Disorders (SCARED)	The results showed a highly consistent pattern, with children in the enhanced group showing the greatest levels of improvement, suggesting that the programme design was sound. This was the case for the total scores on all the child measures, including the total difficulty score on the SDQ, and the majority of subscales. For caregivers, this was also the case for the total score on the PS. Signifi…	Effective
Alma	Include	Cash assistance programming and changes over time in ability to meet basic needs, food insecurity and depressive symptoms in Raqqa Governorate, Syria: Evidence from a mixed methods, pre-posttest	Falb et al	Syria	Three-month, unconditional cash assistance program.	To determine their experiences in this cash assistance program and to understand perceived change over time in food insecurity, perceived household serious needs and daily stressors, and depressive symptoms before and after cash was delivered.	Mixed methods	General mental health	Adults	Women	512	Women (both heads and no-head of household) who are part of a household and aged 18-59	Unconditional cash transfer	Country-level	Household Food Insecurity Access Scale (HFIAS); adapted Humanitarian Emergency Settings Perceived Needs (HESPER) Scale; nine-item Patient Health Questionnaire (PHQ-9).	Although no causality can be inferred, short-term emergency cash assistance programming yielded significant improvements in food security, was highly acceptable and viewed favorably, and assisted women and their families to meet their basic needs in this emergency setting. However, before and after this form of cash assistance was implemented, no meaningful changes in the perceived levels of seri…	No evidence of effectiveness
Eric	Include	A cluster randomized controlled trial evaluating the effectiveness of the school-based drug prevention program #Tamojunto2.0	Sanchez et al	Brazil	Government school-based program #Tamojunto2.0, the third Brazilian version of the European drug prevention program, Unplugged, in preventing the use of alcohol and other drugs.	The study aimed to evaluate the effectiveness of the government school-based program #Tamojunto2.0, the third Brazilian version of the European drug prevention program, Unplugged, in preventing the use of alcohol and other drugs	RCT	Substance abuse	Young people	All	5208	8th grade students	Psychoeducation	Service-level (school)	The primary outcome measured was prevalence of binge drinking (five or more doses of alcohol in an occasion) within the past month. Secondary outcomes were prevalence of initiation and use of alcohol, tobacco, inhalants, marijuana and cocaine within the past month.	A statistically significant difference was not found in the prevalence of binge drinking within the past month between intervention and control groups [odds ratio (OR) = 0.934; 95% confidence interval (CI) = 0.761-1.146]. However, students who were exposed to the program were less likely to initiate alcohol use than those in the control group (OR = 0.782; 95% CI = 0.636-0.961). The Bayes factor f…	Mixed evidence
Eric	Include	The #Tamojunto Drug Prevention Program in Brazilian Schools: a Randomized Controlled Trial	Sanchez et al	Brazil	An adapted European school-based drug prevention program Unplugged, called #Tamojunto in Brazil, which was implemented by the Ministry of Health as part of public policy. It is oriented towards psychoeducation and behavioral change. The Unplugged program was designed by the EU-Dap group and consists of 12 weekly classes, which uses interactive methods and lasts for 50 minutes on average. The prog…	This trial aimed to evaluate the effects of an adapted European school-based drug prevention program Unplugged, called #Tamojunto in Brazil, which was implemented by the Ministry of Health as part of public policy. preventing alcohol, tobacco, inhalant, marijuana, cocaine, and crack use among 7th and 8th grade adolescents.	RCT	Substance abuse	Young people	All	6658	School children	Psychoeducation	Service-level (school)	Translated and adapted version of the EUDAP questionnaire	The program seemed to increase alcohol use initiation (first alcohol use); students in the experimental group had a 30% increased risk of initiating alcohol use during the 9-month follow-up (aRR = 1.30, 95% confidence interval (95%CI) 1.13–1.49, p < 0.001) compared to the control group. The opposite was found for the first inhalant use: the risk of using inhalants for the first time after baselin…	Mixed evidence
Eric	Include	A task-shared, collaborative care psychosocial intervention for improving depressive symptomatology among older adults in a socioeconomically deprived area of Brazil (PROACTIVE): a pragmatic, two-arm, parallel-group, cluster-randomised controlled trial	Scazufca et al	Brazil	The psychosocial intervention consisted of a 17-week programme delivered by CHWs during a series of scheduled home sessions. The intervention content was based on psychoeducation and behavioural activation.	Aimed to evaluate the efficacy of a task-shared, collaborative care psychosocial intervention for improving recovery from depression in older adults in Brazil.	RCT	Depression	Adults	All	715	Adults aged 60 years or older with clinically significant depressive symptomatology (9-item Patient Health Questionnaire [PHQ-9] score ≥10).	Behavioural activation	Service-level	PHQ-9; seven-item Generalized Anxiety Disorder (GAD-7); European Quality of Life Five-level version (EQ-5D-5L), ICEpop CAPability measure for Older people (ICECAP-O).	At 8-month follow-up, 158 (62·5%) participants in the intervention group showed recovery from depression (PHQ-9 score <10) compared with 125 (44·0%) in the control group (adjusted odds ratio 2·16 [95% CI 1·47–3·18]; p<0·0001). These findings were maintained in the complete case analysis. No adverse events related to the intervention were observed.	Effective
Eric	Include	Effectiveness of a peer-delivered, psychosocial intervention on maternal depression and child development at 3 years postnatal: a cluster randomised trial in Pakistan	Maselko et al	Pakistan	A peer-delivered, psychosocial intervention on maternal depression and child development.	To evaluate the effects of a peer-delivered, psychosocial intervention on maternal depression and child development at 3 years postnatal.	RCT	Depression	Adults	Women	1910	Women of rural Pakistan with maternal depression (3 months postnatal)	Problem solving	Community-level	PHQ-9	We did not observe significant outcome differences between the intervention group and the enhanced usual care group for the primary outcomes. The standardised mean difference of PHQ-9 total score was –0·13 (95% CI –0·33 to 0·07), relative risk of patient health questionnaire-9 remission was 1·00 (95% CI 0·88 to 1·14), and the SDQ-TD treatment estimate was –0·10 (95% CI –1·39 to 1·19). Authors con…	No evidence of effectiveness
Eric	Include	The Effectiveness of a Multi-Pronged Psycho-Social Intervention Among People With Mental Health and Epilepsy Problems - A Pre-Post Prospective Cohort Study Set in North India	Mathias et al	India	Community-based complex mental health intervention, including indivudal level and group level components.	The aim of this study was to assess the effectiveness of a community-based complex mental health intervention within informal urban communities while simultaneously addressing social determinants of mental health among disadvantaged people with severe and common mental disorders (CMDs), and epilepsy.	Cohort	General mental health	All	All	267	People describing anxiety, unexplained somatic symptoms and/or depression who were able to fulfil most daily responsibilities	Peer support, relationship-building, conscientization	Community-level	PHQ9, WHODAS 2.0, the Recovery Star, Engagement Index	People with CMDs showed a significant reduction in their depression severity (PHQ9: B=-6.94, 95% CI -7.37 to -6.51), while people with severe mental disorders (SMDs) showed a significant reduction in their disability score (WHODAS 2.0: B=-4.86, 95% CI - 7.14 to- 2.57). People with epilepsy also reduced their disability score (WHODAS 2.0: B=-5.22, 95% CI -7.29 to -3.15). This study shows significa…	Effective
Eric	Include	A randomised controlled trial of the I-Deal life skills intervention with Syrian refugee adolescents in Northern Lebanon	Miller et al	Lebanon	I-Deal is a life skills intervention aimed at fostering resilience among early adolescent refugees.	To assess the impact of I-DEAL on conflict-affected child populations	RCT	General mental health	Young people	All	325	Early adolescents	LIfe skill intervention alongside play and structured activities in a group-based format	Community-level	Warwick-Edinburgh Mental Wellbeing Scale (WEMWBS), Strengths and Difficulties Questionnaire − Child/Adolescent Form (SDQ), Children’s Hope Scale (CHS), Rosenberg Self-Esteem Scale, Social Connectedness Scale − Revised (SCS-R).	These outcomes showed similar results: no statistically significant changes over time, no significant differences between groups and no significant interaction between group and time. Our findings do not support the effectiveness of I-Deal. Several factors are considered that may help explain the lack of effect, including the aspects of the intervention design, possible measurement error suggeste…	No evidence of effectiveness
Eric	Include	The effectiveness of workplace health promotion program in reducing work-related depression, anxiety and stress among manufacturing workers in Malaysia: mixed-model intervention	Mohamed et al	Malaysia	A workplace health promotion (WHP) program in reducing depression, anxiety, and stress levels, as well as improving the overall quality of life among Malaysian manufacturing workers.	The implications of work-related stress among manufacturing workers were often unrecognised. The purpose of this study is to determine the effectiveness of the workplace health promotion (WHP) program in reducing depression, anxiety, and stress levels, as well as improving the overall quality of life among Malaysian manufacturing workers.	RCT	Depression	Adults	All	88	Adults aged 18 to 65 years, working in the factory for at least 1 year or more	Workplace Health Promotion focusing on psychoeducation and behavioral group sessions (CBT-aligned) and individual counselling sessions	Household and working life level	Self-perceived depression, anxiety, and stress (DASS-21), WHOQOL; COPE-28	The intervention group demonstrated a significant reduction in self-perceived stress, anxiety, and depression scores three months post intervention (p <= 0.001). All domains of health-related quality of life and coping skills related to social support and problem-solving were significantly improved in the intervention group following the intervention (p < 0.001). In the control group, no signific…	Effective
Eric	Include	The effects of a school-based psychosocial intervention on resilience and health outcomes among vulnerable children	Olowokere and Okanlawon	Nigeria	A a training program for nurses and teachers’ knowledge of psychosocial health needs of vulnerable children to improve children’s resilience and psychosocial health outcomes.	The aims of this study are (1) to determine the knowledge of school nurses and teachers on the psychosocial healthcare needs of vulnerable children, (2) to evaluate the impact of training program on the knowledge of school nurses and teachers, and (3) to evaluate the impact of resilience training and peer support provided by school nurses and teachers on vulnerable children’s resilience and selec…	Quasi-experimental	Depression	Young people	All	109	Children in junior secondary schools (JSS)	Psychoeducation & resilience building; peer support & life skills	Service-level (school)	Nurses’ and teachers’ knowledge of the psychosocial health needs of vulnerable children were measured through a 26-item semistructured questionnaire with Cronbach’s α coefficient of .79; Resilience was measured using the 28-item resilience scale adapted from children and youth resilience scale developed by The Resilience Centre (2009); Anxiety was measured using an 18-item scale developed through…	The result showed a significant increase in the knowledge mean scores of both nurses and teachers 6 weeks post intervention. Children’s depression scores significantly reduced post intervention. Their resilience, self-esteem, and social connection were also significantly improved, while no significant reduction was found in their anxiety scores. The results of the pilot study suggest that a more …	Effective
Eric	Include	Effect of a food supplementation and psychosocial stimulation trial for severely malnourished children on the level of maternal depressive symptoms in Bangladesh	Nahar et al	Bangladesh	A community-based trial providing psychosocial stimulation and food supplements to severely malnourished children on maternal depressive symptoms in Bangladesh.	Maternal depression is associated with poor child development and growth in low-income countries. This paper evaluates the effect of a community-based trial providing psychosocial stimulation and food supplements to severely malnourished children on maternal depressive symptoms in Bangladesh.	RCT	Depression	Adults	Women	507	Mothers with severely underweight (WAZ < −3) hospitalized children aged 6–24 months,	Community-based trial of food supplementation (FS) and psychosocial stimulation (PS)	Service-level	Centre for Epidemiologic Studies Depression Scale (CES-D)	Maternal depressive symptoms were significantly lower in the CH group at baseline (P = 0.014). After 6 months of intervention there was no significant effect of intervention after adjusting for baseline scores and all possible confounders. Maternal depressive symptoms were higher among poorer (P = 0.06), older (P = 0.057) and less educated (P = 0.019) mothers, who were housewives (P = 0.053), and…	No evidence of effectiveness
Eric	Include	Group support psychotherapy for depression treatment in people with HIV/AIDS in northern Uganda: a single-centre randomised controlled trial	Nakimuli-Mpungu et al	Uganda	A culturally sensitive intervention that aims to treat depression by enhancing social support, teaching coping skills, and income-generating skills.	Group support psychotherapy (GSP) is a culturally sensitive intervention that aims to treat depression by enhancing social support, teaching coping skills, and income-generating skills. We compared GSP with group HIV education (GHE) for treatment of depression in people with HIV in Uganda.	RCT	Depression	Adults	All	109	HIV-positive adults with depression	Livelihood skills	Service-level	Self-Reporting Questionnaire (SRQ-20); functioning levels assessed using a five-item locally developed function assessment method; 12-item multidimensional social-support scale; 10-item Rosenberg Self-Esteem Scale; Harvard Trauma Questionnaire (HTQ); used a locally developed 16-item trauma event checklist to assess war traumatic events	In keeping with our hypothesis, GSP was more effective than GHE in reducing depression symptoms and increasing functioning levels in patients with HIV in the long-term.	Effective
Eric	Include	Group problem solving therapy for perinatal depression in primary health care settings in rural Uganda: an intervention cohort study	Nakku	Uganda	This intervention included training of primary care based midwives in assessing, diagnosing and treating perinatal depression in a primary maternal care setting; provision of an adapted evidence based treatment, group based problem solving therapy (PST); providing interpersonal violence support; antidepressant medication for those who had severe symptoms such as suicide as well as supervision and…	Perinatal depression is of substantial public health importance in low and middle income countries. The study aimed to evaluate the impact of a mental health intervention delivered by non-specialist health workers on symptom severity and disability in women with perinatal depression in Uganda.	Cohort	Depression	Adults	Women	2652	Pregnant women were diagnosed as depressed	Group problem solving therapy (PST)	Service-level	PHQ-9, AUDIT, WHODAS-2.0, Oslo Social Support Scale	There was a mean reduction in PHQ-9 score of 5.13 (95%CI - 6.79 to - 3.47, p < 0.001) and 7.13 (95%CI - 8.68 to - 5.59, p < 0.001) at midline and endline, respectively. WHODAS scores reduced significantly by - 11.78 points (CI 17.64 to - 5.92, p < 0.001) at midline and - 22.92 points (CI 17.64 to - 5.92, p < 0.001) at endline. Clinical response was noted among 69.1% (95%CI 60.4-76.6%) and 93.7% (…	Effective
Eric	Include	Effect of Shamiri Layperson-Provided Intervention vs Study Skills Control Intervention for Depression and Anxiety Symptoms in Adolescents in Kenya: A Randomized Clinical Trial	Osborn et al	Kenya	Shamiri, a 4-week layperson-delivered group intervention that teaches growth mindset, gratitude, and value affirmation, appears to significantly reduce depression and anxiety symptoms in symptomatic adolescents.	To assess whether Shamiri, a 4-week layperson-delivered group intervention that teaches growth mindset, gratitude, and value affirmation, can alleviate depression and anxiety symptoms in symptomatic Kenyan adolescents	RCT	Depression	Young people	All	307	Adolescents aged 13 to 18 years with elevated symptoms on standardized depression or anxiety measures	Group-based growth mindset and gratitude	Service-level (school)	Patient Health Questionnaire–8 item; Generalized Anxiety Disorder–7 item	Both the Shamiri intervention and a study skills control group reduced depression and anxiety symptoms; the low-cost Shamiri intervention had a greater effect, with effects lasting at least 7 months. If attrition is reduced and the clinical significance of outcome differences is established, this kind of intervention may prove useful in other global settings where there are limited resources, men…	Effective
Eric	Include	Group Intervention for Adolescent Anxiety and Depression: Outcomes of a Randomized Trial with Adolescents in Kenya	Osborn et al	Kenya	“Shamiri” (“thrive”) group intervention or a study skills control intervention of equal duration. The Shamiri intervention included growth mindset, gratitude, and value affirmation exercises.	Youth mental health interventions in low-resource communities may benefit from including empirically supported elements, using stigma-free content, and using trained layproviders. We developed and evaluated such an intervention, targeting adolescent depression and anxiety in Kenya, where mental health care is limited by social stigma and a paucity of providers.	RCT	Depression	Young people	All	212	Students between the ages of 12 and 19	Group-based growth mindset and gratitude	Service-level (school)	PHQ-9, GAD-7, MSPSS scale, Perceived Control Scale for Children, Academic Performance and Attendance	Compared to the study-skills control, Shamiri produced greater reductions in adolescent depression symptoms (p=.038; d=.32) and anxiety symptoms (p=.039; d=.54) from baseline to 4-week follow-up, and greater improvements in academic performance (p=.034; d=.32) from the schoolterm before versus after the intervention. There were no effects on overall social support or perceived control, but the Sh…	Effective
Eric	Include	Predictors of anxiety and depressive symptoms among teachers in Ghana: Evidence from a randomized controlled trial	Peele and Wolf	Ghana	The teacher-training program (TT treatment condition) included training workshops and in-classroom coaching.	The objectives of this study were to investigate 1) whether and how professional background, workplace environment, and personal life stressors predicted teachers' anxiety and depressive symptoms, and 2) whether participation in a professional development intervention predicted change in teachers' symptoms over the course of one school year in Ghana.	RCT	Depression	Adults	All	444	Kindergarten teachers (98% female; age range: 18-69)	Teacher-training program	Household and working life level	Goldberg Anxiety and Depression Questionnaires	Poor workplace environment was associated with increased anxiety and depressive symptoms. Social support also predicted symptoms, with lack of support from students' parents and being new to the local community associated with more anxiety symptoms. Within teachers' personal lives, household food insecurity predicted more depressive symptoms. Finally, anxiety and depressive symptoms increased for…	Effective
Eric	Include	Effectiveness of school-based intervention in enhancing mental health and social functioning among war-affected children	Peltonen et al	Palestine (Gaza)	The School Mediation Intervention (SMI) aimed at improving pupils' social functioning through methods of problem solving, conflict resolution, and dialogue skills and at enhancing mental health through caring for peers and preventing disruptive and aggressive behavior. Older students acted as responsible school mediators and teachers as supervisors.	This study examines the effectiveness of the School Mediation Intervention (SMI) in preventing mental health problems and promoting social functioning among children living in armed conflict.	RCT	Depression	Young people	All	225	Palestinian school children from the Gaza Strip, aged 10 to 14 years	School Mediation Intervention (SMI)	Service-level (school)	Child Post Traumatic Stress Reaction Index; Child Depression Inventory; Strengths and Difficulties Scale; Friendship quality measured by eight items developed by team. Military trauma measured by 25-item list developed by team, with reference to recent attacks on Gaza; Strength and Difficulties Scale; Multiple Aggression Questionnaire.	Participants reported symptoms of posttraumatic stress disorder (PTSD), depression (CDI), psychological distress (SDQ), and quality of friendship, prosocial behavior, and aggressiveness at baseline at the beginning of school year (T1) and at postintervention 8 months later (T2). The results defeated the hypothesis that participating in SMI would decrease symptoms and increase friendship quality a…	Mixed evidence
Eric	Include	Investigating the impact of a community home-based care on mental health and anti-retroviral therapy adherence in people living with HIV in Nepal: a community intervention study	Pokhrel et al	Nepal	A community home-based care intervention in Nepal provides HIV-positive people with care and support services. The program team is comprised of a community health worker, a trained HIV-positive person, and a social worker. The team conducts a monthly home-visit to provide psychosocial support and peer counseling, ART adherence support and counseling, basic health care, and referral for further ca…	Examined the impact of the intervention on mental health and antiretroviral therapy (ART) adherence.	Quasi-experimental	Depression	Adults	All	626	HIV-positive people	Peer counselling and support	Service-level	Center for Epidemiologic Studies Depression (CESD) Scale, Composite International Diagnostic Interview Short-Form (CIDI-SF), Cohen’s Perceived Stress Scale (PSS)	The intervention had positive effects in reducing depressive symptoms [Adjusted Odds Ratio (AOR=0.44, p<0.001)], anxiety (AOR=0.54, p=0.014), stress (beta=-3.98, p<0.001), substance use (AOR=0.51, p=0.005), and non-adherence to ART (AOR=0.62, p=0.025) among its participants at six-month follow-up. The intervention was effective in reducing mental health disorders, substance use, and non-adherence…	Effective
Eric	Include	Improving the quality of life of people with schizophrenia through community based rehabilitation in Yogyakarta Province, Indonesia: A quasi experimental study	Puspitosari et al	Indonesia	Intervention was comprised of two main activities: psychoeducation and social skills training. Patients received both psychoeducation and social skills training whereas caregivers received only psychoeducation.	The persistent disability and low Quality of Life (QoL) are the impacts of schizophrenia. Community-Based Rehabilitation (CBR) is recommended for people with schizophrenia. The objective of this study is to analyze the effectiveness of CBR to improve the quality of life of people with schizophrenia.	Quasi-experimental	Schizophrenia	Adults	All	100	18–59 years old adults diagnosed with schizophrenia	Psychoeducation and social skills training	Service-level	QOL was measured using Lehman’s Quality of Life Interview (QOLI), the Positive and Negative Symptom Scale (PANSS), and global function using the global assessment of function scale (GAF)	Thirty-four people (68%) of intervention group increased their QoL, whereas in the control group there were twenty-three people (46%) increased their QoL. The QoL decrease occurred in one subject (4%) from the control group. Other subjects had constant QoL. Improvement of QoL in the intervention group is higher than the control group (p < 0.05). CBR is effective for improving the QoL of people wi…	Effective
Eric	Include	Intervention effectiveness among war-affected children: a cluster randomized controlled trial on improving mental health	Qouta et al	Palestine (Gaza)	The teaching recovery techniques intervention incorporates trauma-related psychoeducation, CBT methods, coping skills training, and creative-expressive elements such as dream work and drawing. Families are involved in children’s recovery through their homework such as training sleep hygiene and writing dream and emotion diaries.	To exmamine the effectiveness of a psychosocial intervention in reducing mental health symptoms among war-affected children, and the role of peritraumatic dissociation in moderating the intervention impact on posttraumatic stress symptoms	RCT	Depression	Young people	All	482	Children aged 10–13 years	Teaching recovery techniques intervention (TRT)	Service-level (school)	Peritraumatic Dissociative Experiences Questionnaire, Children's Revised Impact of Event Scale, Strengths and Difficulties Scale, Depression Self-Rating Scale for Children	The intervention given to children after a major war showed gender- and risk-specific effectiveness. The intervention reduced the proportion of clinically significant PTSS only among boys at postintervention. Girls, in turn, benefited from the intervention if they showed low peritraumatic dissociation, the effectiveness indicated by significant reductions in both symptoms and in the proportion of…	Mixed evidence
Eric	Include	School-based mental health intervention for children in war-affected Burundi: a cluster randomized trial	Tol et al	Burundi	The classroom-based intervention (CBI) was part of a multi-layered care package implemented in schools that also included universal preventive activities (for example, structured social activities with those not screened into the CBI) and provision of mental health treatments (for example, psychosocial counseling and referral to mental health specialists). The manualized intervention consisted of…	Evaluating the effectiveness of a school-based intervention aimed at reducing symptoms of posttraumatic stress disorder, depression, and anxiety (treatment aim); and improving a sense of hope and functioning (preventive aim).	RCT	Depression	Young people	All	329	Children from war-affected context	Social capital	Service-level (school)	Quantitative measures include Child Post-traumatic Scale, Children's Hope Scale, Kidcope, and Social Support Inventory Scheme.	No main effects of the intervention were identified. However, longitudinal growth curve analyses showed six favorable and two unfavorable differences in trajectories between study conditions in interaction with several moderators. Children in the intervention condition living in larger households showed decreases on depressive symptoms and function impairment, and those living with both parents s…	Mixed evidence
Eric	Include	Lessons from writing sessions: a school-based randomized trial with adolescent orphans in Rwanda	Unterhitzenberger and Rosner	Rwanda	School-based unstructured emotional writing interventio. There were three writing conditions: Positive Writing (writing about positive emotions or ideas, like favorite hobbies), Non-Writing Control Group, and Emotional Writing (writing about deep emotions, loss, etc.)	Examining the effect of a school-based unstructured emotional writing intervention (sensuPennebaker, group 1) about the loss of a parent to reduce adaptation problems to loss, compared to writing about a hobby (group 2), and non-writing (group 3).	RCT	Depression	Young people	All	69	14-18 year old orphans with prolonged grief and related depression symptoms	Creative writing	Service-level (school)	Extended Grief Inventory (prolonged grief) & Mini International Neuropsychiatric Interview for Children & Adolescents Part A (general wellbeing and depressive symptoms)	Repeated measures analyses of variance showed no differential effect for any of the three conditions but revealed a significant effect of time at posttest regarding grief severity. Reduction of grief symptoms was significantly higher in subjects with elevated grief. Depressive symptoms showed no significant change from pre- to posttest in the emotional writing condition, whereas they significantl…	Mixed evidence
Eric	Include	Effectiveness of the Thinking Healthy Programme for perinatal depression delivered through peers: Pooled analysis of two randomized controlled trials in India and Pakistan	Vanobberghen et al	India & Pakistan	Evidence-based intervention for perinatal depression incorporating cognitive and behavioral techniques into community health workers’ routine work.	The aim was to estimate the effectiveness of THPP on maternal outcomes across these two settings, and evaluate effect modification by country and other pre-defined covariates.	RCT	Depression	Adults	Women	850	Pregnant women aged ≥ 18 years with depression (Patient Health Questionnaire (PHQ-9) score ≥10)	Problem-solving and social support	Service-level	In both trials, the primary outcomes were symptom severity (PHQ-9 score) and remission (PHQ-9 score <5) at 6 months post-childbirth.	Participants in the intervention arm had lower symptom severity (PHQ-9 score adjusted mean difference -0.78 (95% confidence interval -1.47,-0.09)) and higher odds of remission (adjusted odds ratio 1.35 (1.02,1.78)) versus EUC-only. There was a greater intervention effect on remission among women with short chronicity of depression, and those primiparous. There were beneficial intervention effects…	Effective
Alma	Include	Suicidal behaviour in adolescents: Educational interventions in Mexico	Arenas-Monreal et al	Mexico	Three educational interventions: one at the communitylevel (the Youth Patrol group) and two at the school level (students,family and academic staff).	The twofold objective of our study was to identify the preva-lence of suicidal behaviour among students in a public middle schooland to implement educational interventions in the school and com-munity contexts.	Mixed methods	Suicide	Young people	All	58	Students (first-year students, 12 years of age); student family members; acaemic staff (school authorities and teaching staff)	Social and life skills	Mixed (school-level and community-level)	Questionnaire on psychosocial indicators of depression andsuicide risk (CIP-DERS); skills for life questionnaire; prosocial behaviour questionnaire; questionnaire regarding knowledge of depressivesymptomatology and harmful use of alcohol based; informed-guardian questionnaire for families and academic staff	We found a statistically significant increase in self-awareness (p < .01) and overall scores among the students who at -tended the life skills educational intervention (p < .01). In comparingby sex, females achieved a statistically significant increase in theircapacity for self-awareness (p < .01), coping with emotions (p < .05)and overall scores (p < .01); males, meanwhile, registered an increas…	Effective
Alma	Include	Effect of intervention delivered by frontline maternal care providers to improve outcome and parenting skills among adolescents with perinatal depression in Nigeria (the RAPiD study): A cluster randomized controlled trial	Gureje et al	Nigeria	The intervention was a manualized package consisting of 1) behavioral activation and problem-solving treatment (PST), 2) parenting skills training; and 3) social and parenting skills support provided by a self-identified adult “neighborhood mother”.	The aim of this study was to evaluate the effectiveness of a psychosocial intervention for perinatal depression designed specifically to address the unique needs of adolescents who were receiving routine perinatal care in primary maternal care clinics in Nigeria.	RCT	Depression	Young people	Women	242	Pregnant women aged 20 years or less	Behavioural activation and parenting skills	Individual and family level	Edinburgh Postnatal Depression Scale (EPDS); short form of the WHO Quality of Life scale WHOQoL-Bref	At the six-month postnatal follow-up, the intervention group had lower level of depressive symptoms than the control group: mean EPDS scores were 5∙5 (SD 3∙6) and 7∙2 (SD 4∙0); adjusted mean difference − 1∙84 (95 % CI -3∙06 to −0∙62; p = 0∙003), with an effect size of 0.45 (95 CI 0∙16 to 0∙73)	Effective
Eric	Include	Do Social Pension Schemes Promote the Mental Health of Rural Middle-Aged and Old Residents? Evidence From China	Pan et al	China	Government-based social pension scheme in China.	This article employs survey data from the China Health and Retirement Longitudinal Study (CHARLS) in 2015 and 2018 to investigate the impact of a pension on depression in middle-aged and old residents.	Quasi-experimental	Depression	Adults	All	21122	Anybody eligible for a pension who otherwise do not have access to one	Social pension scheme	Country-level	Center for Epidemiological Study Depression Scale (CES_D)	Our results show that the pension scheme not only reduces the depressive symptoms of the rural residents but keeps down the prevalence rate of depression. Among the subscribers of the pension scheme, the pensioners benefit more from enrolling in the pension scheme than the contributors in terms of depression alleviation.	Effective
Eric	Include	Cash transfers, maternal depression and emotional well-being: Quasi-experimental evidence from India’s Janani Suraksha Yojana programme	Powell-Jackson et al	India	India’s Janani Suraksha Yojana (JSY) has provided one-off cash payments to women who give birth in a health facility.	Investigated whether a national-scale initiative that provides cash transfers to women giving birth in government health facilities, the Janani Suraksha Yojana (JSY), reduced maternal depression in India's largest state, Uttar Pradesh.	Mixed methods	Depression	Adults	Women	5473	All women aged 15-49 years who gave birth in the previous two years, including those who had a stillbirth or whose child had died since childbirth	Cash transfer	Country-level	10-question Kessler Psychological Distress Scale (K10)	We found that receipt of the cash was associated with an 8.5% reduction in the continuous measure of maternal depression and a 36% reduction in moderate depression. There was no evidence of an association with measures of emotional well-being, namely happiness and worry. The results suggest that the JSY had a clinically meaningful effect in reducing the burden of maternal depression, possibly by …	Effective
Eric	Include	Effects of Adolescent-Focused Integrated Social Protection on Depression: A Pragmatic Cluster-Randomized Controlled Trial of Tanzania's Cash Plus Intervention	Prencipe et al	Tanzania	This intervention combines livelihood and life skills training with linkage to health services, using a capability-building approach .	To assess the impact of Tanzania's adolescent-focused Cash Plus intervention on depression.	RCT	Depression	Young people	All	2458	Rural-based youth aged 14-19 who live in household receiving governmental cash transfer	Adolescent-focused cash intervention	Country-level	Center for Epidemiologic Studies Depression Scale score and rates of depressive symptomatology (score >=10 points on the scale)	At endline, the intervention reduced the odds of depressive symptomatology (adjusted odds ratio = 0.67, 95% confidence interval: 0.52, 0.86), with an undetectable mean scale difference (risk difference = -0.36, 95% confidence interval: -0.84, 0.11). Quantile regression results demonstrated an intervention effect along the upper distribution of the scale. Integration of multisectoral initiatives w…	Effective
Eric	Include	Do Conditional Cash Transfers Improve Mental Health? Evidence From Tanzania's Governmental Social Protection Program	Prencipe et al	Tanzania	Government-based conditional cash transfer which targets the poorest 10% of the population in Tanzania.	To examine the impacts of Tanzania's government-run CCT program on depressive symptoms of youth aged 14-28.	RCT	Depression	Young people	All	769	Young people	Cash transfer	Country-level	Center for Epidemiologic Studies Depression Scale score and rates of depressive symptomatology (score >=10 points on the scale)	Although no evidence was found to suggest that the intervention impacted depressive symptoms among the full sample (n = 880) (effect -.20, 95% confidence interval [CI] -.88 to .48, p = .562), subsample results indicated that depressive symptoms were reduced 1.5 points among males (95% CI -2.56 to -.04, p = .007) and increased 1.1 points among females (95% CI .11-2.09, p = .029). Females 18+ years…	No evidence of effectiveness
Alma	Include	Effect of psychosocial care model applied in an "elderly day care center" on loneliness, depression, quality of life, and elderly attitude	Esmaeilzadeh and Oz	Turkey	An intervention program prepared for the psychosocial needs of elderly people.	The purpose of the study is to evaluate the effect of the model applied in order to meet psychosocial care needs of elderly people in an elderly day care center on loneliness, depression, quality of life, and elderly attitude.	Quasi-experimental	Depression	Adults	All	51	Elderly people who are ≥65-year old	Loneliness intervention	Community-level	UCLA loneliness scale (UCLA-LS); Geriatric depression scale short form (GDS-SF); WHO Quality of Life Instrument Older Adults Module (WHOQOl-OLD); WHO – Atittudes of Aging Questionnaire (AAQ)	It was found that there was a decrease in the scores of loneliness after the intervention compared to the prior to intervention, in other words, the feeling of loneliness after the intervention was less experienced.	Effective
Abbie	Include	Economic, social and mental health impacts of an economic intervention for female sexual violence survivors in Eastern Democratic Republic of Congo	Bass et al	DRC	Village Savings and Loans Associations (VSLA), for female sexual violence survivors. VSLAs are an economic program in which individuals join together with people they know and trust to regularly save funds and build capital to generate small loans to members within the group that are paid back with fixed interest.	Aimed to assess whether group activities may provide a means of impacting economic outcomes and mental health through providing an environment for social connection and solidarity.	RCT	General mental health	Adults	Women	301	Women aged 18 and above, reporting personally experiencing or witnessing sexual violence (defined as rape locally)	Financial intervention	Community-level	Hopkins Symptom Checklist-25 (HSCL-25); Harvard Trauma Questionnaire (HTQ)	Despite some economic and social improvements, the VSLA groups did not impact participants’ mental health. Participant symptoms declined in both the VSLA and the control groups; with slightly more but not significant reduction among VSLA participants. Among the VSLA participants, at the 8-month follow up there was little additional change in average symptom severity.	No evidence of effectiveness
Eric	Include	Supported Housing as a recovery option for long-stay patients with severe mental illness in a psychiatric hospital in South India: Learning from an innovative dehospitalization process	Padmakar et al	India	Intervention looked at the impact of housing as a social intervention, whereby psychiatric hospital inmates were moved to independent living. Qualitative methods (including in-depth interviews and naturalistic observations) were used with residents and staff members to explore the challenges they encountered in stabilizing the model, as well as the psychosocial benefits experienced by residents i…	This article studies how the transition from a hospital setting to a community-based recovery model for personals with severe mental illness can be facilitated. It reflects on the innovative process of creating a Supported Housing model in South India, where 11 MH Service users transitioned from a psychiatric ECRC to independent living facilities.	Mixed methods	Several Mental Health Disorders	Adults	All	11	Persons with severe mental illness in institutional care	Supported Housing	Service-level	Brief Psychiatric Rating Scale (BPRS) and WHO Quality of Life Scale	Results display a significant reduction of psychiatric symptoms in patients (p< 0.5). It also describes the challenges encountered in the current context, and strategies that were used to respond and adapt the model to address these concerns effectively. Positive behavioural and psychoemotional changes were observed amongst the residents, significant amongst those being enhanced in their mobility…	Effective
Alma	Include	Preliminary results from Brazil's first recovery housing program	do Carmo et al	Brazil	The recovery housing (RH) program with the objective of providing treatment for substance use disorders and addressing users’ housing and employment problems.	The purpose of this study was to describe the model based on its first 11 months of operation.	Non-randomised	Substance abuse	Adults	All	69	Adults with negative results on the drug tests	Social reintegration	Service-level	n/a	Of the 69 subjects, 35 (51%) remained in the household until the end of treatment or were reinserted in society (formal jobs and return to the family) and 34 (49%) had a recurrence during their stay; of the latter, 16 (47%) volunteered for treatment at a therapeutic community or psychiatric clinic, 8 (23.5%) chose to continue with outpatient treatment only, and 6 (29.5%) returned to their familie…	Effective
