# Supplementary material for: The power of the social: A systematic review and meta-analysis of social interventions in Global Mental Health
Source: PLOS Ment Health. 2026 Jul 1;3(7):e0000625. doi: 10.1371/journal.pmen.0000625 (PMC13322564; doi:10.1371/journal.pmen.0000625)
Supplement: S2 Data — (XLSX) [file pmen.0000625.s003.xlsx]

## Sheet: Sheet1
Title	Authors	RCT quality assessment (Joanna Briggs)	1.Was true randomization used for assignment of participants to treatment groups?	2. Was allocation to treatment groups concealed?	3. Were treatment groups similar at the baseline?	4. Were participants blind to treatment assignment?	5. Were those delivering treatment blind to treatment assignment?	6. Were outcomes assessors blind to treatment assignment?	7. Were treatment groups treated identically other than the intervention of interest?	8. Was follow up complete and if not, were differences between groups in terms of their follow up adequately described and analyzed?	9. Were participants analyzed in the groups to which they were randomized?	10. Were outcomes measured in the same way for treatment groups?	11. Were outcomes measured in a reliable way?	12. Was appropriate statistical analysis used?	13. Was the trial design appropriate, and any deviations from the standard RCT design (individual randomization, parallel groups) accounted for in the conduct and analysis of the trial?
Government of Malawi’s unconditional cash transfer improves youth mental health	Angeles et al	High quality	Yes	Not stated	Yes	No	No	Not clear	Yes	Yes	Yes	Yes	Yes	Yes	Yes
Family economic empowerment and mental health among AIDS-affected children living in AIDS-impacted communities: evidence from a randomised evaluation in southwestern Uganda	Han et al	High quality	Yes	No	Yes	Yes	No	Not clear	Yes	Yes	Yes	Yes	Yes	Yes	Yes
Trained lay health workers reduce common mental disorder symptoms of adults with suicidal ideation in Zimbabwe: a cohort study.	Munetsi et al	High quality	Yes	n/a	Yes	n/a	no	n/a	Yes	Yes	Yes	Yes	Yes	Yes	Yes
Outcomes and moderators of a preventive school-based mental health intervention for children affected by war in Sri Lanka: A cluster randomized trial	Cikuru et al	High quality	Yes	No	Yes	No	No	Not clear	Yes	Yes	Yes	Yes	Yes	Yes	Yes
Atmiyata, A Community Led Psychosocial Intervention in Reducing Symptoms Associated with Common Mental Disorders: A Stepped Wedge Cluster Randomized Controlled Trial in Rural Gujarat, India	Tol et al	High quality	Yes	No	Yes	No	No	No	Yes	Yes	Yes	Yes	Yes	Yes	Yes
Effect of a bereavement support group on female adolescents' psychological health: a randomised controlled trial in South Africa	Pathare et al	High quality	Yes	n/a	Yes	No	No	No	Yes	Yes	Yes	Yes	Yes	Yes	Yes
The short-term impact of a combination intervention on depressive symptoms among school-going adolescent girls in southwestern Uganda: The Suubi4Her cluster randomized trial	Byansi et al	High quality	Yes	No	Yes	No	No	Not clear	Yes	Yes	Yes	Yes	Yes	Yes	Yes
Does poverty alleviation decrease depression symptoms in post-conflict settings? A cluster-randomized trial of microenterprise assistance in Northern Uganda	Green et al	Good quality	Yes	Yes	Yes	No	No	No	Yes	not clear	Yes	Yes	Yes	Yes	Yes
Economic and psychological effects of health insurance and cash transfers: Evidence from a randomized experiment in Kenya	Haushofer et al	High quality	Yes	Yes	Yes	Yes	Not clear	Not clear	yes	yes	yes	yes	yes	yes	yes
Improving mental health among ultra-poor children: Two-year outcomes of a cluster-randomized trial in Burkina Faso	Ismayilova et al	High quality	Yes	No	Yes	No	Not clear	Yes	Yes	Yes	Yes	Yes	Yes	Yes	Yes
Outcome of a school-based intervention to promote life-skills among young people in Cambodia	Jegannathan et al	High quality	Yes	No	Yes	No	Not clear	Not clear	Yes	Yes	Yes	Yes	Yes	Yes	Yes
Parenting centers and caregiver mental health: Evidence from a large-scale randomized controlled trial in China	Jiang et al	High quality	Yes	No	Yes	n/a	n/a	No	Yes	Yes	Yes	Yes	Yes	Yes	Yes
Effects of a multilevel resilience-based intervention on mental health for children affected by parental HIV: a cluster randomized controlled trial	Jiang et al	High quality	Yes	Yes	Yes	Yes	No	Not clear	Yes	Yes	Yes	Yes	Yes	Yes	Yes
Community-based comprehensive intervention for people with schizophrenia in Guangzhou, China: Effects on clinical symptoms, social functioning, internalized stigma and discrimination	Li et al	High quality	Yes	Not clear	Yes	Not clear	Not clear	Not mentionedNot clear	Yes	Yes	Yes	Yes	Yes	Yes	Yes
Testing the keepin' it REAL Substance Use Prevention Curriculum Among Early Adolescents in Guatemala City	Kulis et al	Good quality	Yes	No	Yes	No	No	Not clear	Yes	Yes	Yes	Yes	No	Yes	Yes
Integrating mental health and disaster preparedness in intervention: a randomized controlled trial with earthquake and flood-affected communities in Haiti	James et al	High quality	Yes	No	Yes	No	No	No	Yes	Yes	Yes	Yes	Yes	Yes	Yes
The effect of community Re-entry program (CRP) on social function of patients with chronic mental disorders	Jamshidi et al	Moderate quality	No	No	Yes	No	No	No	Yes	n/a	Yes	Yes	No	Yes	Yes
Unconditional government cash transfers in support of orphaned and vulnerable adolescents in western Kenya: Is there an association with psychological wellbeing?	Shangani et al	High quality	Yes	Not clear	Yes	No	N/a	Not clear	Not clear	Yes	Yes	Yes	Yes	Yes	Yes
Poverty, economic strengthening, and mental health among AIDS orphaned children in Uganda: Mediation model in a randomized clinical trial	Karimli et al	High quality	Yes	Not clear	Yes	Not clear	Not clear	Not clear	Yes	Yes	Yes	Yes	Yes	Yes	Yes
Community-based rehabilitation intervention for people with schizophrenia in Ethiopia (RISE): results of a 12-month cluster-randomised controlled trial	Asher et al	High quality	Yes	Yes	n/a	No	No	Yes	Yes	Yes	Yes	Yes	Yes	Yes	Yes
Effect of a lay counselor-delivered integrated maternal mental health and early childhood development group-based intervention in Northern Ghana: a cluster-randomized controlled trial	Baumgartner et al	High quality	Yes	Yes	Not clear	No	No	No	Yes	Yes	Yes	Yes	Yes	Yes	Yes
Effects of a Large-Scale Unconditional Cash Transfer Program on Mental Health Outcomes of Young People in Kenya	Kilburn et al	High quality	Yes	yes	Yes	no	no	Yes	yes	Yes	yes	yes	Yes	yes	yes
Government of Malawi's unconditional cash transfer improves youth mental health	Angeles et al	High quality	Yes	Yes	Yes	Yes	n/a	Not clear	Yes	Yes	Yes	Yes	Yes	Yes	Yes
Cluster randomized trial of a multicomponent school-based program in Mexico to prevent behavioral problems and develop social skills in children	Buenabad et al	Good quality	No	No	No	no	No	Not clear	Yes	Yes	Yes	Yes
Effectiveness of brief school-based, group cognitive behavioural therapy for depressed adolescents in south west Nigeria	Bella‐Awusah et al	High quality	Yes	No	Yes	No	No	No	Yes	Yes	Yes	Yes	Yes	Yes	Yes
Enhancing resiliency and promoting prosocial behavior among Tanzanian primary-school students: A school-based intervention	Berger et al	High quality	Yes	No	Yes	No	No	No	Yes	Yes	Yes	Yes	Yes	Yes	Yes
Effects of a community health worker delivered intervention on maternal depressive symptoms in rural Tanzania	Bliznashka et al	High quality	Yes	No	Yes	No	No	Not clear	Yes	Yes	Yes	Yes	Yes	Yes	Yes
The Impact of a Family-Based Economic Intervention on the Mental Health of HIV-Infected Adolescents in Uganda: Results From Suubi + Adherence	Cavazos-Rehg et al	High quality	Yes	No	yes	n/a	n/a	No	Yes	Yes	yes	yes	yes	Yes	Yes
The impact of a comprehensive microfinance intervention on depression levels of AIDS-orphaned children in Uganda	Ssewamala et al	High quality	Yes	no	Yes	n/a	n/a	yes	yes	Yes	yes	yes	yes	Yes	Yes
A Randomized Controlled Trial of a Trauma-Informed Support, Skills, and Psychoeducation Intervention for Survivors of Torture and Related Trauma in Kurdistan, Northern Iraq	Bass et al	High quality	Yes	Not clear	Yes	No	No	No	Yes	Yes	Yes	Yes	Yes	Yes	Yes
The Mediating Effect of School Climate on Adolescent Mental Health: Findings From a Randomized Controlled Trial of a School-Wide Intervention	Singla et al	High quality	No	Yes	Yes	n/a	Yes	Yes	Yes	Not clear	yes	yes	yes	Yes	Yes
Playing to live: outcome evaluation of a community-based psychosocial expressive arts program for children during the Liberian Ebola epidemic	Decosimo et al	High quality	Yes	No	Yes	No	No	No	Yes	Yes	Yes	Yes	Yes	Yes	Yes
Effect of psycho-social support by teachers on improving mental health and hope of adolescents in an earthquake-affected district in Nepal: A cluster randomized controlled trial	Dhital et al	High quality	Yes	No	Yes	No	No	Not stated	Yes	Yes	Yes	Yes	Yes	Yes	Yes
Effect of a Lay Counselor Intervention on Prevention of Major Depression in Older Adults Living in Low- and Middle-Income Countries: A Randomized Clinical Trial	Dias et al	High quality	Yes	Yes	Yes	No	Yes	Yes	Yes	No stated	Yes	Yes	Yes	Yes	Yes
Enhancing Teaching Recovery Techniques (TRT) with Parenting Skills: RCT of TRT + Parenting with Trauma-Affected Syrian Refugees in Lebanon Utilising Remote Training with Implications for Insecure Contexts and COVID-19	El-Khani et al	High quality	Yes	Not stated	Yes	Not stated	Not clear	Yes	Yes	Yes	Yes	Yes	Yes	Yes	Yes
A cluster randomized controlled trial evaluating the effectiveness of the school-based drug prevention program #Tamojunto2.0	Sanchez et al	High quality	Yes	Yes	Yes	Yes	Not clear	Not clear	Yes	Yes	Yes	Yes	Yes	Yes	Yes
The #Tamojunto Drug Prevention Program in Brazilian Schools: a Randomized Controlled Trial	Sanchez et al	High quality	Yes	Yes	Yes	Yes	Not clear	Not clear	Yes	Yes	Yes	Yes	Yes	Yes	Yes
A task-shared, collaborative care psychosocial intervention for improving depressive symptomatology among older adults in a socioeconomically deprived area of Brazil (PROACTIVE): a pragmatic, two-arm, parallel-group, cluster-randomised controlled trial	Scazufca et al	High quality	Yes	Yes	Yes	Yes	Not clear	Not clear	Yes	Yes	Yes	Yes	Yes	Yes	Yes
Effectiveness of a peer-delivered, psychosocial intervention on maternal depression and child development at 3 years postnatal: a cluster randomised trial in Pakistan	Maselko et al	High quality	Yes	Yes	Yes	Yes	Yes	Yes	Yes	Yes	Yes	Yes	Yes	Yes	Yes
A randomised controlled trial of the I-Deal life skills intervention with Syrian refugee adolescents in Northern Lebanon	Miller et al	High quality	Yes	Yes	Yes	Yes	Yes	Yes	Yes	Yes	Yes	Yes	Yes	Yes	Yes
The effectiveness of workplace health promotion program in reducing work-related depression, anxiety and stress among manufacturing workers in Malaysia: mixed-model intervention	Mohamed et al	High quality	Yes	Yes	Yes	Yes	Yes	Yes	Yes	Yes	Yes	Yes	Yes	Yes	Yes
Effect of a food supplementation and psychosocial stimulation trial for severely malnourished children on the level of maternal depressive symptoms in Bangladesh	Nahar et al	High quality	Yes	Not clear	No	Not clear	Not clear	Yes	Yes	Yes	Yes	Yes	Yes	Yes	Yes
Group support psychotherapy for depression treatment in people with HIV/AIDS in northern Uganda: a single-centre randomised controlled trial	Nakimuli-Mpungu et al	High quality	Yes	No	Yes	Yes	Not clear	Yes	Yes	Yes	Yes	Yes	Yes		Yes
Effect of Shamiri Layperson-Provided Intervention vs Study Skills Control Intervention for Depression and Anxiety Symptoms in Adolescents in Kenya: A Randomized Clinical Trial	Osborn et al	High quality	Yes	Yes	Yes	Yes	Not clear	Not clear	Yes	Yes	Yes	Yes	Yes	Yes	Yes
Group Intervention for Adolescent Anxiety and Depression: Outcomes of a Randomized Trial with Adolescents in Kenya	Osborn et al	High quality	Yes	Not clear	Yes	Not clear	Not clear	Not clear	Yes	Yes	Yes	Yes	Yes	Yes	Yes
Predictors of anxiety and depressive symptoms among teachers in Ghana: Evidence from a randomized controlled trial	Peele and Wolf	High quality	Yes	Yes	Yes	Not clear	Not clear	Not clear	Yes	Yes	Yes	Yes	Yes	Yes	Yes
Effectiveness of school-based intervention in enhancing mental health and social functioning among war-affected children	Peltonen et al	High quality	Not clear	No	Yes	No	No	Not clear	Yes	Yes	Yes	Yes	Yes	Yes	Yes
Intervention effectiveness among war-affected children: a cluster randomized controlled trial on improving mental health	Qouta et al	High quality	Yes	Yes	Yes	Yes	Not clear	Not clear	Yes	Yes	Yes	Yes	Yes	Yes	Yes
School-based mental health intervention for children in war-affected Burundi: a cluster randomized trial	Tol et al	High quality	Yes	Yes	Yes	Yes	Yes	No	Yes	Yes	Yes	Yes	Yes	Yes	Yes
Lessons from writing sessions: a school-based randomized trial with adolescent orphans in Rwanda	Unterhitzenberger and Rosner	High quality	Yes	Yes	Yes	Yes	No	No	Yes	Yes	Yes	Yes	Yes	Yes	Yes
Effectiveness of the Thinking Healthy Programme for perinatal depression delivered through peers: Pooled analysis of two randomized controlled trials in India and Pakistan	Vanobberghen et al	High quality	Yes	Yes	Yes	Yes	Not clear	Not clear	Yes	Yes	Yes	Yes	Yes	Yes	Yes
Effect of intervention delivered by frontline maternal care providers to improve outcome and parenting skills among adolescents with perinatal depression in Nigeria (the RAPiD study): A cluster randomized controlled trial	Gureje et al	High quality	Yes	Yes	Yes	N/a	No	N/a	Yes	Yes	Yes	Yes	Yes	Yes	Yes
Effects of Adolescent-Focused Integrated Social Protection on Depression: A Pragmatic Cluster-Randomized Controlled Trial of Tanzania's Cash Plus Intervention	Prencipe et al	High quality	Yes	Yes	Yes	Yes	Not clear	Not clear	Yes	Yes	Yes	Yes	Yes	Yes	Yes
Do Conditional Cash Transfers Improve Mental Health? Evidence From Tanzania's Governmental Social Protection Program	Prencipe et al	High quality	Yes	Yes	Yes	Yes	Not clear	Not clear	Yes	Yes	Yes	Yes	Yes	Yes	Yes
Economic, social and mental health impacts of an economic intervention for female sexual violence survivors in Eastern Democratic Republic of Congo	Bass et al	Good quality	No	No	Yes	N/a	No	N/a	Yes	Yes	Yes	No	Yes	Yes	Yes
Title	Authors	Qualitative quality assessment (Joanna Briggs)	1. Is there congruity between the stated philosophical perspective and the research methodology?	2. Is there congruity between the research methodology and the research question or objectives?	3. Is there congruity between the research methodology and the methods used to collect data?	4. Is there congruity between the research methodology and the representation and analysis of data?	5. Is there congruity between the research methodology and the interpretation of results?	6. Is there a statement locating the researcher culturally or theoretically?	7. Is the influence of the researcher on the research, and vice-versa, addressed?	8. Are participants, and their voices, adequately represented?	9. Is the research ethical according to current criteria or, for recent studies, and is there evidence of ethical approval by an appropriate body?	10. Do the conclusions drawn in the research report flow from the analysis, or interpretation, of the data?
"Seeing a Brighter Future" - Experiences of Adolescents with Common Mental Disorders Receiving the Problem-Solving Therapy "Youth Friendship Bench" in Zimbabwe	Broström et al	High quality	No	Yes	Yes	Yes	Yes	No	Not clear	Yes	yes	yes
Sitting with others: mental health self-help groups in northern Ghana	Cohen et al	High quality	Yes	Yes	Yes	Yes	Yes	Yes	No	Yes	Not clear	Yes
Supported Housing as a recovery option for long-stay patients with severe mental illness in a psychiatric hospital in South India: Learning from an innovative dehospitalization process	Padmakar et al	High quality	Yes	Yes	Yes	Yes	Yes	No	No	Yes	Yes	Yes
Title	Authors	Quasi Experimental quality assessment (Joanna Briggs)	1. Is it clear in the study what is the ‘cause’ and what is the ‘effect’ (i.e. there is no confusion about which variable comes first)?	2. Were the participants included in any comparisons similar?	3. Were the participants included in any comparisons receiving similar treatment/care, other than the exposure or intervention of interest?	4. Was there a control group?	5. Were there multiple measurements of the outcome both pre and post the intervention/exposure?	6. Was follow up complete and if not, were differences between groups in terms of their follow up adequately described and analyzed?	7. Were the outcomes of participants included in any comparisons measured in the same way?	8. Were outcomes measured in a reliable way?	9. Was appropriate statistical analysis used?
Impact of the Healing in Harmony program on women’s mental health in a rural area in South Kivu province, Democratic Republic of Congo	Cikuru et al	High quality	Yes	Yes	n/a	no	Yes	Yes	Yes	Yes	Yes
Relationship between the Bolsa Familia national cash transfer programme and suicide incidence in Brazil: A quasi-experimental study	Machado et al	High quality	Yes	Yes	Yes	Yes	Yes	Yes	Yes	Yes	Yes
The Effect of for Group Empowerment for Reducing Depression in Elderly	Kartinah et al	Good quality	Yes	Yes	Yes	Yes	No	No	Yes	No	Yes
Effectiveness of a school-based mental health education program in an impoverished urban area of Peru	Kim et al	High quality	Yes	Yes	Yes	Yes	Yes	Yes	Yes	Yes	Yes
Impact of a private sector living wage intervention on depressive symptoms among apparel workers in the Dominican Republic: a quasi-experimental study	Burmaster et al	High quality	Yes	Yes	Yes	yes	no	Yes	Yes	Yes	Yes
Efficacy of an indicated intervention program for Indian adolescents with subclinical depression	Singhal et al	High quality	yes	Yes	Yes	yes	yes	not clear	yes	yes	yes
The effect of peer group education on anxiety, stress, and depression in older adults living in nursing homes	Mohammadbeigi et al	High quality	yes	yes	yes	yes	yes	yes	yes	yes	yes
Community-Level Social Support Infrastructure and Adult Onset of Major Depressive Disorder in a South Asian Postconflict Setting	Axinn et al	High quality	Yes	Yes	No	Yes	Yes	Yes	n/a	Yes	Yes
Intervention includes peer counseling, social engagement, and combination for geriatric depression.	Carandang et al	High quality	yes	yes	yes	yes	Yes	Yes	yes	yes	yes
Vietnam as a case example of school-based mental health services in low and middle income countries: Efficacy and effects of risk status	Dang et al	High quality	Yes	Yes	No	Yes	Yes	Yes	n/a	Yes	Yes
The Effectiveness of a Multi-Pronged Psycho-Social Intervention Among People With Mental Health and Epilepsy Problems - A Pre-Post Prospective Cohort Study Set in North India	Mathias et al	High quality	Yes	No	No	No	Yes	No	n/a	Yes	Yes
The effects of a school-based psychosocial intervention on resilience and health outcomes among vulnerable children	Olowokere and Okanlawon	High quality	Yes	Yes	Yes	Yes	Yes	Yes	Yes	Yes	Yes
Group problem solving therapy for perinatal depression in primary health care settings in rural Uganda: an intervention cohort study	Nakku et al	High quality	Yes	No	No	No	Yes	Yes	n/a	Yes	Yes
Investigating the impact of a community home-based care on mental health and anti-retroviral therapy adherence in people living with HIV in Nepal: a community intervention study	Pokhrel et al	High quality	Yes	Yes	Yes	Yes	Yes	Yes	Yes	Yes	Yes
Improving the quality of life of people with schizophrenia through community based rehabilitation in Yogyakarta Province, Indonesia: A quasi experimental study	Puspitosari et al	High quality	Yes	Yes	Yes	Yes	Yes	Yes	Yes	Yes	Yes
Do Social Pension Schemes Promote the Mental Health of Rural Middle-Aged and Old Residents? Evidence From China	Pan et al	High quality	Yes	Yes	Yes	No	No	No	Yes	Yes	Yes
Cash transfers, maternal depression and emotional well-being: Quasi-experimental evidence from India’s Janani Suraksha Yojana programme	Powell-Jackson et al	High quality	Yes	Yes	Yes	Yes	Yes	Yes	Yes	Yes	Yes
Title	Author	Quasi-randomised quality assessment (Joanna Briggs)	1. Is it clear in the study what is the “cause” and what is the “effect” (i.e. there is no confusion about which variable comes first)?	2. Was there a control group?	3. Were participants included in any comparisons similar?	4. Were the participants included in any comparisons receiving similar treatment/care, other than the exposure or intervention of interest?	5. Were there multiple measurements of the outcome, both pre and post the intervention/exposure?	6. Were the outcomes of participants included in any comparisons measured in the same way?	7. Were outcomes measured in a reliable way?	8. Was follow-up complete and if not, were differences between groups in terms of their follow-up adequately described and analyzed?	9. Was appropriate statistical analysis used?
Effects of a community‐based multicomponent positive psychology intervention on mental health of rural adults in Ghana.	Appiah et al	High quality	Yes	Yes	Yes	Yes	Yes	Yes	Yes	Yes	Yes
Assessing the Impact of an Intervention Project by the Young women's Christian Association of Malawi on Psychosocial Well-Being of Adolescent Mothers and Their Children in Malawi	Kachingwe et al	High quality	Yes	Yes	Yes	Yes	Yes	Yes	Yes	Yes	Yes
Cash assistance programming and changes over time in ability to meet basic needs, food insecurity and depressive symptoms in Raqqa Governorate, Syria: Evidence from a mixed methods, pre-posttest	Falb et al	High quality	Yes	No	Yes	Yes	Yes	Yes	Yes	Yes	Yes
Suicidal behaviour in adolescents: Educational interventions in Mexico	Arenas-Monreal et al	High quality	Yes	No	Yes	Yes	Yes	Yes	Yes	not clear	Yes
Title	Authors	Cohort study quality assessment (Joanna Briggs)	1. Were the two groups similar and recruited from the same population?	2. Were the exposures measured similarly to assign people to both exposed and unexposed groups?	3. Was the exposure measured in a valid and reliable way?	4. Were confounding factors identified?	5. Were strategies to deal with confounding factors stated?	6. Were the groups/participants free of the outcome at the start of the study (or at the moment of exposure)?	7. Were the outcomes measured in a valid and reliable way?	8. Was the follow up time reported and sufficient to be long enough for outcomes to occur?	9. Was follow up complete, and if not, were the reasons to loss to follow up described and explored?	10. Were strategies to address incomplete follow up utilized?	11. Was appropriate statistical analysis used?
Come Together to Decrease Depression: Women’s mental health, social capital, and participation in a Kenyan combined microfinance program	Goodman et al	High quality	No	No	Yes	Yes	Not clear	n/a	Yes	Yes	Yes	n/a	Yes
Title	Authors	Case series quality assessment (Joanna Briggs)	1. Were there clear criteria for inclusion in the case series?	2. Was the condition measured in a standard, reliable way for all participants included in the case series?	3. Were valid methods used for identification of the condition for all participants included in the case series?	4. Did the case series have consecutive inclusion of participants?	5. Did the case series have complete inclusion of participants?	6. Was there clear reporting of the demographics of the participants in the study?	7. Was there clear reporting of clinical information of the participants?	8. Were the outcomes or follow up results of cases clearly reported?	9. Was there clear reporting of the presenting site(s)/clinic(s) demographic information?	10. Was statistical analysis appropriate?
Preliminary results from Brazil's first recovery housing program	do Carmo et al	Good quality	Yes	Yes	Yes	No	Yes	Yes	Yes	No	No	Yes
