# Supplementary material for: The power of the social: A systematic review and meta-analysis of social interventions in Global Mental Health
Source: PLOS Ment Health. 2026 Jul 1;3(7):e0000625. doi: 10.1371/journal.pmen.0000625 (PMC13322564; doi:10.1371/journal.pmen.0000625)
Supplement: S1 Table — (XLSX) [file pmen.0000625.s004.xlsx]

## Sheet: Depression
ID	Author	Age Group	Mean Age	Outcome Names	Control N	Mean_baseline	SD	Intervention N	Mean_finalpoint	SD
1	Byansi et al., 2022	Middle Childhood	N/A	Depression	396	16.62	9.98	366	13.8	9.11
2	Arjadi et al., 2018	Middle Childhood	N/A	Depression	145	10.83	6.21	120	8.5	5.75
3	Jiang et al., 2022			Depression	448	0.218	0.399	524	0.198	0.413
4	Bella‐Awusah et al., 2015			Depression	20	21.1	7.9	20	11.8	9.5
5	Dhital et al., 2019			Depression	511	13.1	3.8	559	13	3.7
6	Dias et al., 2021			Depression	79	5.67	3.19	75	3.67	2.67
7	El-Khani et al., 2021			Depression	39	15.7	8.82	35	10.5	5.6
8	Scazufca et al., 2022			Depression	284	11.56	6.92	253	9.32	7.28
9	Maselko et al., 2020			Depression	216	3.44	4.53	206	5.84	5.8
10	Mohamed et al., 2022			Depression	44	8.82	4.87	44	4.64	4.15
11	Unterhitzenberger et al., 2014			Depression	23	12.1	10.3	23	20.6	11.4
12	Vanobberghen et al., 2019			Depression	355	6	0.3	300	5.3	0.3
13	Gureje et al., 2022			Depression	80	7.2	4	115	5.5	3.6
14	Petersen et al., 2021			Depression	492	7	5	456	6	5
15	Singla et al., 2015			Depression	131	18.61	10.44	160	15.36	12.51
16	Prencipe et al., 2022			Depression	992	6.03	4.78	941	5.62	4.33
